# Supplementary material for: A Sparse-Modeling Based Approach for Class Specific Feature Selection
Source: PeerJ Comput Sci. 2019 Nov 18;5:e237. doi: 10.7717/peerj-cs.237 (PMC7924712; doi:10.7717/peerj-cs.237)
Supplement: Supplemental Information 7 — The model evaluation metrics were computed taking into account the top 20 and 80 selected features with a 5 k-fold CV. [file peerj-cs-05-237-s007.xlsx]

## Sheet: No. 20 features
AVERAGE ACCURACY (SMBA-CSFS vs TFS)												AVERAGE ACCURACY (SMBA-CSFS vs GF-CSFS)
	ALLAML(2)	LEUKEMIA(2)	CLL_SUB_111(3)	GLIOMA(4)	LUNG_C(5)	LUNG_D(7)	DLBCL(9)	CAR(11)	GCM(14)				ALLAML(2)	LEUKEMIA(2)	CLL_SUB_111(3)	GLIOMA(4)	LUNG_C(5)	LUNG_D(7)	DLBCL(9)	CAR(11)	GCM(14)
Fisher	96.84±0.04(19)	98.95±0.02(16)	75.20±0.1(19)	80±0.04(13)	91.94±0.02(19)	91.24±0.1(20)	97.11±0.02(19)	65.33±0.05(20)	94.9±0.00(20)			Fisher	95.90±0.03(13)	98.57±0.03(18)	80.41±0.02(7)	82±0.16(17)	95.09±0.03(20)	86.38±0.14(16)	100±0.00(14)	90.86±0.08(20)	98.98±0.0(18)
Relief	95.78±0.04(8)	97.89±0.03(12)	76.45±0.03(15)	80±0.07(19)	97.12±0.01(20)	95.2±0.03(14)	99.76±0.00(20)	86.52±0.03(18)	97.14±0.01(20)			Relief	92.95±0.04(5)	95.81±0.03(10)	82.41±0.05(12)	80±0.19(12)	91.63±0.02(20)	86.39±0.07(20)	100±0.00(11)	89.68±0.03(17)	98.71±0.0(20)
MRMR	66.14±0.13(12)	98.95±0.02(9)	71.27±0.1(20)	66.67±0.1(17)	95.68±0.013(19)	95.22±0.02(20)	99.03±0.01(16)	89.57±0.04(20)	97.79±0.01(20)			MRMR	75.14±0.09(16)	98.57±0.03(11)	70.69±0.07(12)	62±0.12(14)	89.16±0.03(20)	86.48±0.09(17)	99.52±0.01(15)	81.61±0.07(20)	98.71±0.0(20)
MI	96.84±0.042(15)	98.95±0.02(10)	81.03±0.06(17)	78.33±0.04(12)	97.41±0.014(17)	94.53±0.03(18)	98.79±0.01(19)	93.25±0.05(20)	95.58±0.01(20)			MI	94.38±0.03(18)	97.14±0.03(4)	81.03±0.05(20)	82±0.21(19)	95.07±0.015(11)	79.90±0.18(14)	100±0.00(19)	90.86±0.06(11)	98.67±0.0(19)
ls_l21	71.34±0.14(19)	59.42±0.2(12)	60.30±0.14(19)	55±0.07(20)	92.66±0.05(19)	93.86±0.04(20)	92.52±0.01(20)	66.99±0.03(20)	96.56±0.01(20)			ls_l21	76.47±0.13(6)	65.52±0.08(3)	63.44±0.03(20)	46±0.21(7)	73.88±0.04(19)	75.43±0.07(18)	93.46±0.03(20)	39.68±0.04(19)	97.59±0.0(19)
ll_l21	83±0.11(15)	88.36±0.06(20)	73.12±0.06(15)	0.75±0.12(17)	98.27±0.015(16)	93.24±0.04(16)	94.44±0.02(19)	83.49±0.03(20)	97.69±0.01(20)			ll_l21	82.1±0.05(16)	80.67±0.09(15)	74.58±0.07(20)	68±0.13(18)	91.15±0.02(15)	67.24±0.12(15)	96.38±0.02(17)	72.40±0.05(17)	96.87±0.0(20)
RFS	87±0.01(15)	74.33±0.1(18)	64.73±0.09(15)	66.67±0.07(17)	94.10±0.022(20)	89.77±0.02(19)	91.06±0.03(18)	81.85±0.07(18)	96.77±0.01(20)			RFS	79.24±0.168(17)	74.95±0.09(6)	71.94±0.10(19)	68±0.21(13)	82.79±0.05(17)	68.67±0.07(18)	96.62±0.01(20)	58.03±0.18(20)	96.97±0.01(20)
LASSO	98.95±0.02(17)	71.3±0.08(21)	68.02±0.06(20)	83.33±0.05(17)	97.99±0.012(16)	92.51±0.03(12)	99.52±0.01(16)	82.14±0.05(18)	97.07±0.01(20)			LASSO	95.73±0.02(6)	70.3±0.08(15)	71.29±0.05(18)	81.67±0.08(19)	96.26±0.00(18)	93.22±0.021(20)	100±0.00(10)	87.88±0.03(18)	96.09±0.0(20)
EN	98.95±0.02(17)	71.3±0.08(21)	68.02±0.06(20)	83.33±0.05(17)	97.99±0.012(16)	92.51±0.03(12)	99.52±0.01(16)	82.14±0.05(18)	97.07±0.01(20)			EN	95.73±0.04(10)	70.3±0.08(15)	68.73±0.10(19)	81.67±0.08(19)	95.97±0.012(18)	93.22±0.021(20)	100±0.00(10)	88.56±0.03(19)	96.09±0.0(20)
SMBA	93.68±0.084(16)	88.36±0.06(20)	70.60±0.10(19)	71.67±0.134(17)	97.84±0.00(20)	92.55±0.03(20)	99.28±0.01(20)	83.49±0.03(20)	97.69±0.01(20)			SMBA-CSFS	88.24±0.04(20)	81.93±0.02(20)	75.53±0.06(20)	73.34±0.18(16)	98.41±0.014(19)\	97.93±0.03(19)	98.30±0.02(13)	94.95±0.02(19)	99.2±0.01(20)
SMBA-CSFS	88.24±0.04(20)	81.93±0.02(20)	75.53±0.06(20)	73.34±0.18(16)	98.41±0.014(19)	97.93±0.03(19)	98.30±0.02(13)	94.95±0.02(19)	99.2±0.01(20)			BSL	97.89±0.04	98.95±0.021	84.26±0.06	85±0.1	99.57±0.00	98.62±0.02	100±0.00	98.65±0.01	100±0.00
BSL	97.89±0.04	98.95±0.021	84.26±0.06	85±0.1	99.57±0.00	98.62±0.02	100±0.00	98.65±0.01	100±0.00
PRECISION, RECALL AND F1-MEASURE (SMBA-CSFS vs TFS)
	ALLAML(2)			LEUKEMIA(2)			CLL_SUB_111(3)			GLIOMA(3)			LUNG_C(5)			LUNG_D(7)			DLBCL(9)			CAR(11)			GCM(14)
	P	R	F1	P	R	F1	P	R	F1	P	R	F1	P	R	F1	P	R	F1	P	R	F1	P	R	F1	P	R	F1
Fisher	0.98(18)	0.98(18)	0.98	0.99(15)	0.99(15)	0.99	0.75(11)	0.75(11)	0.75	0.68(20)	0.67(14)	0.67	0.92(19)	0.92(19)	0.92	0.89(20)	0.88(15)	0.88	0.9(17)	0.99(20)	0.93	0.9(19)	0.89(20)	0.89	0.64(20)	0.64(20)	0.64
Relief	0.96(12)	0.96(12)	0.96	0.99(4)	0.99(4)	0.99	0.75(17)	0.75(17)	0.75	0.77(19)	0.77(19)	0.77	0.97(20)	0.97(20)	0.97	0.95(20)	0.95(15)	0.95	0.89(18)	1.0(20)	0.94	0.89(18)	0.88(18)	0.88	0.8(20)	0.8(20)	0.8
MRMR	0.8(19)	0.8(19)	0.8	0.98(6)	0.98(17)	0.98	0.64(14)	0.66(14)	0.65	0.7(12)	0.7(12)	0.7	0.97(20)	0.97(20)	0.97	0.96(19)	0.95(19)	0.95	0.95(20)	0.99(14)	0.92	0.88(20)	0.91(20)	0.89	0.85(20)	0.85(20)	0.85
MI	0.98(12)	0.98(12)	0.98	0.98(2)	0.98(2)	0.98	0.76(16)	0.76(16)	0.76	0.74(20)	0.73(17)	0.73	0.97(20)	0.97(20)	0.97	0.95(20)	0.95(20)	0.95	0.95(17)	0.99(19)	0.9	0.95(17)	0.95(17)	0.83	0.69(20)	0.69(20)	0.69
ls_l21	0.83(18)	0.81(18)	0.82	0.84(20)	0.82(20)	0.83	0.7(20)	0.7(20)	0.7	0.7(16)	0.7(17)	0.7	0.97(20)	0.97(20)	0.97	0.89(19)	0.88(19)	0.88	0.81(19)	0.93(17)	0.87	0.81(19)	0.81(20)	0.81	0.76(20)	0.76(20)	0.76
ll_l21	0.92(15)	0.91(15)	0.91	0.83(20)	0.83(20)	0.83	0.69(20)	0.69(20)	0.69	0.65(9)	0.65(9)	0.65	0.98(18)	0.98(18)	0.98	0.94(20)	0.93(20)	0.93	0.92(18)	0.96(19)	0.92	0.9(17)	0.86(20)	0.88	0.84(20)	0.84(20)	0.84
RFS	0.86(18)	0.84(19)	0.85	0.84(20)	0.76(20)	0.8	0.63(12)	0.64(12)	0.63	0.71(12)	0.7(12)	0.7	0.96(19)	0.96(19)	0.96	0.88(18)	0.86(18)	0.87	0.89(19)	0.93(16)	0.84	0.89(18)	0.84(19)	0.86	0.77(20)	0.77(20)	0.77
LASSO	0.84(20)	0.84(13)	0.84	0.77(20)	0.77(20)	0.77	0.71(6)	0.71(10)	0.71	0.79(14)	0.78(14)	0.78	0.94(20)	0.94(19)	0.94	0.93(19)	0.9(20)	0.91	0.84(18)	0.97(19)	0.9	0.84(18)	0.84(18)	0.84	0.8(20)	0.8(20)	0.8
EN	0.84(20)	0.84(13)	0.84	0.77(20)	0.77(20)	0.77	0.71(6)	0.71(10)	0.71	0.79(14)	0.78(14)	0.78	0.94(20)	0.94(19)	0.94	0.91(19)	0.9(20)	0.9	0.84(18)	0.97(19)	0.9	0.84(18)	0.84(18)	0.84	0.8(20)	0.8(20)	0.8
SMRS	0.9(13)	0.89(16)	0.89	0.83(20)	0.83(20)	0.83	0.7(11)	0.7(11)	0.7	0.68(15)	0.68(15)	0.68	0.97(18)	0.97(18)	0.97	0.91(19)	0.9(19)	0.9	0.92(19)	0.99(17)	0.92	0.9(19)	0.86(20)	0.88	0.84(20)	0.84(20)	0.84
SMBA-CSFS	0.83(16)	0.83(16)	0.83	0.86(20)	0.86(20)	0.86	0.67(20)	0.68(20)	0.67	0.8(20)	0.77(20)	0.78	0.98(15)	0.98(15)	0.98	0.99(19)	0.99(19)	0.99	1.0(20)	1.0(20)	1.0	0.99(20)	0.98(20)	0.98	0.97(20)	0.97(20)	0.97
BSL	1.00	1.00	1.00	1.00	1.00	1.00	0.74	0.74	0.74	0.92	0.92	0.92	0.93	0.93	0.93	0.8	0.8	0.8	1.00	1.00	1.00	0.98	0.98	0.98	1.00	1.00	1.00
PRECISION, RECALL AND F1-MEASURE (SMBA-CSFS vs GF-CSFS)
	ALLAML(2)			LEUKEMIA(2)			CLL_SUB_111(3)			GLIOMA(3)			LUNG_C(5)			LUNG_D(7)			DLBCL(9)			CAR(11)			GCM(14)
	P	R	F1	P	R	F1	P	R	F1	P	R	F1	P	R	F1	P	R	F1	P	R	F1	P	R	F1	P	R	F1
Fisher	0.96(15)	0.96(14)	0.96	0.97(2)	0.97(2)	0.97	0.84(4)	0.84(4)	0.84	0.76(8)	0.75(8)	0.75	0.96(18)	0.96(18)	0.96	0.97(16)	0.97(16)	0.97	1.0(17)	1.0(17)	1.0	0.95(13)	0.95(13)	0.95	0.93(18)	0.93(18)	0.93
Relief	0.98(16)	0.98(16)	0.98	0.97(8)	0.97(8)	0.97	0.82(5)	0.82(5)	0.82	0.72(19)	0.7(15)	0.71	0.95(19)	0.95(19)	0.95	0.96(9)	0.95(9)	0.95	1.0(10)	1.0(10)	1.0	0.96(17)	0.96(17)	0.96	0.91(20)	0.91(20)	0.91
MRMR	0.69(8)	0.69(8)	0.69	0.97(13)	0.97(4)	0.97	0.84(15)	0.84(15)	0.84	0.77(20)	0.77(20)	0.77	0.97(18)	0.97(18)	0.97	0.97(17)	0.97(17)	0.97	1.0(11)	1.0(11)	1.0	0.97(15)	0.97(15)	0.97	0.91(20)	0.91(20)	0.91
MI	0.99(17)	0.99(17)	0.99	0.98(2)	0.98(17)	0.98	0.8(13)	0.8(13)	0.8	0.75(3)	0.75(3)	0.75	0.94(18)	0.94(18)	0.94	0.97(11)	0.97(11)	0.97	1.0(12)	1.0(12)	1.0	0.97(17)	0.97(16)	0.97	0.91(19)	0.91(19)	0.91
ls_l21	0.82(18)	0.78(18)	0.8	0.92(17)	0.91(17)	0.91	0.7(14)	0.69(14)	0.69	0.67(20)	0.67(20)	0.67	0.96(20)	0.96(20)	0.96	0.9(16)	0.9(16)	0.9	0.91(19)	0.91(19)	0.91	0.77(18)	0.77(18)	0.77	0.83(19)	0.83(19)	0.83
ll_l21	0.91(19)	0.9(19)	0.9	0.87(14)	0.86(14)	0.86	0.76(20)	0.76(20)	0.76	0.73(19)	0.73(19)	0.73	0.96(16)	0.96(16)	0.96	0.91(18)	0.9(18)	0.9	0.97(17)	0.97(17)	0.97	0.85(20)	0.85(20)	0.85	0.78(20)	0.78(20)	0.78
RFS	0.87(14)	0.85(14)	0.86	0.96(19)	0.96(19)	0.96	0.68(12)	0.69(12)	0.68	0.69(20)	0.67(20)	0.68	0.95(20)	0.95(20)	0.95	0.93(19)	0.91(19)	0.92	0.94(20)	0.93(20)	0.93	0.85(19)	0.85(19)	0.85	0.79(20)	0.79(20)	0.79
LASSO	0.87(16)	0.87(16)	0.87	0.72(16)	0.71(16)	0.71	0.78(18)	0.78(18)	0.78	0.8(18)	0.78(18)	0.79	0.94(17)	0.94(17)	0.94	0.89(20)	0.88(20)	0.88	0.97(19)	0.97(19)	0.97	0.84(20)	0.85(20)	0.84	0.73(20)	0.73(20)	0.73
EN	0.87(16)	0.87(16)	0.87	0.72(16)	0.71(16)	0.71	0.78(18)	0.78(18)	0.78	0.8(18)	0.78(18)	0.79	0.94(17)	0.94(17)	0.94	0.89(20)	0.88(20)	0.88	0.97(19)	0.97(19)	0.97	0.84(20)	0.85(20)	0.84	0.73(20)	0.73(20)	0.73
SMBA-CSFS	0.83(16)	0.83(16)	0.83	0.86(20)	0.86(20)	0.86	0.67(20)	0.68(20)	0.67	0.8(20)	0.77(20)	0.78	0.98(15)	0.98(15)	0.98	0.99(19)	0.99(19)	0.99	1.0(20)	1.0(20)	1.0	0.99(20)	0.98(20)	0.98	0.97(20)	0.97(20)	0.97
BSL	1	1	1	1	1	1	0.74	0.74	0.74	0.92	0.92	0.92	0.93	0.93	0.93	0.8	0.8	0.8	1	1	1	0.98	0.98	0.98	1	1	1
FRIEDMAN TEST (SMBA-CSFS vs TFS)													FRIEDMAN TEST (SMBA-CSFS vs GF-CSFS)
	ALLAML(2)	LEUKEMIA(2)	CLL_SUB_111(3)	GLIOMA(4)	LUNG_C(5)	LUNG_D(7)	DLBCL(9)	CAR(11)	GCM(14)	CR	CR≥5			ALLAML(2)	LEUKEMIA(2)	CLL_SUB_111(3)	GLIOMA(4)	LUNG_C(5)	LUNG_D(7)	DLBCL(9)	CAR(11)	GCM(14)	CR	CR≥5
Fisher	2.13	2.6	4.2	2.68	8.95	9.18	8.15	10.6	8.95	57.44	45.83		Fisher	3	1.88	2.55	1.43	4.05	4.25	3.95	2.5	2.08	25.69	16.83
Relief	3.45	3.33	2.4	3.28	5.78	2.28	3.85	3.53	7.88	35.78	23.32		Relief	4.83	3.63	1.5	3.5	6.35	4.73	4.08	4.8	3.88	37.3	23.84
MRMR	10.4	1.6	7.05	8.3	8.8	4	4.45	4.48	2.25	51.33	23.98		MRMR	9.1	1.88	6.85	7.8	8.2	4.78	5.33	7.6	4.47	56.01	30.38
MI	2.05	2475	2.3	3.05	4.9	6.03	4.95	1.9	7.70	35.36	25.48		MI	2.58	2.25	2.25	2.8	3.13	6.2	3.08	2.73	3.32	28.34	18.46
ls_l21	9325	10875	10.85	10.78	10.6	7.23	9.55	10.1	7.52	86.83	45.00		ls_l21	8.1	9	9.53	9.2	9.78	9.45	10	9.95	6.05	81.06	45.23
ll_l21	9775	5.9	5.73	6.25	4.55	6.18	9	6.6	5.55	59.54	31.88		ll_l21	8.3	6.35	5.48	6.68	6.68	8.4	8.3	7.65	8.05	65.89	39.08
RFS	7925	8.4	9.95	8.98	8.83	8.73	9.95	7.7	9.25	79.72	44.46		RFS	7.23	6.4	8.1	8.45	8.98	8.75	8.6	8.8	8.4	73.71	43.53
LASSO	3.45	9	7.8	3.65	3.53	6.83	4.3	6.7	5.15	50.41	26.51		LASSO	2.3	8.5	7.9	4.48	3.08	3.7	3.2	4.65	8.65	46.46	23.28
EN	3.45	9	7.8	3.65	3.53	6.83	4.3	6.7	5.15	50.41	26.51		EN	2.45	8.5	7.15	4.48	3.73	3.7	2.7	4.85	8.65	46.21	23.63
SMRS	5.95	5.9	5.98	7.85	5.05	7.7	4.4	6.6	5.55	54.98	29.30		SMBA-CSFS	6.15	5.25	3.7	5.2	1.05	1.05	2.18	2.25	1.45	28.28	7.98
SMBA-CSFS	7525	5925	3.55	4.55	1.53	1.22	2.16	1.19	1.05	28.70	7.15
POST-HOC TEST (SMBA-CSFS vs TFS)												POST-HOC TEST (SMBA-CSFS vs GF-CSFS)
	ALLAML(2)	LEUKEMIA(2)	CLL_SUB_111(3)	GLIOMA(4)	LUNG_C(5)	LUNG_D(7)	DLBCL(9)	CAR(11)	GCM(14)				ALLAML(2)	LEUKEMIA(2)	CLL_SUB_111(3)	GLIOMA(4)	LUNG_C(5)	LUNG_D(7)	DLBCL(9)	CAR(11)	GCM(14)
Fisher	1.00E-05	2.05E-03	1.00E+00	1.80E-04	0.00E+00	0.00E+00	8.00E-05	0.00E+00	2.74E-12			Fisher	1.00E-05	2.05E-03	1.00E+00	1.80E-04	0.00E+00	0.00E+00	8.00E-05	0.00E+00	1.00E+00
Relief	4.66E-02	3.29E-02	1.00E+00	2.52E-03	2.52E-03	1.00E+00	1.00E+00	1.00E+00	4.21E-09			Relief	4.66E-02	3.29E-02	1.00E+00	2.52E-03	2.52E-03	1.00E+00	1.00E+00	1.00E+00	5.09E-01
MRMR	3.37E-01	2.00E-05	6.00E-05	1.00E+00	0.00E+00	2.70E-01	1.00E+00	7.10E-02	1.00E+00			MRMR	3.37E-01	2.00E-05	6.00E-05	1.00E+00	0.00E+00	2.70E-01	1.00E+00	7.10E-02	7.11E-02
MI	1.00E-05	1.21E-03	1.00E+00	9.80E-04	6.53E-02	1.20E-04	1.00E+00	1.00E+00	1.26E-08			MI	1.00E-05	1.21E-03	1.00E+00	9.80E-04	6.53E-02	1.20E-04	1.00E+00	1.00E+00	1.00E+00
ls_l21	1.00E+00	9.12E-03	0.00E+00	1.16E-01	0.00E+00	0.00E+00	0.00E+00	0.00E+00	3.67E-08			ls_l21	1.00E+00	9.12E-03	0.00E+00	1.16E-01	0.00E+00	0.00E+00	0.00E+00	0.00E+00	6.98E-05
ll_l21	1.00E+00	1.00E+00	1.76E-02	1.00E+00	2.00E-01	6.00E-05	0.00E+00	1.00E-05	9.80E-04			ll_l21	1.00E+00	1.00E+00	1.76E-02	1.00E+00	2.00E-01	6.00E-05	0.00E+00	1.00E-05	2.45E-10
RFS	1.00E+00	1.00E+00	0.00E+00	1.00E+00	0.00E+00	0.00E+00	0.00E+00	0.00E+00	2.93E-13			RFS	1.00E+00	1.00E+00	0.00E+00	1.00E+00	0.00E+00	0.00E+00	0.00E+00	0.00E+00	1.75E-11
LASSO	5.62E-03	1.00E+00	0.00E+00	1.10E-02	1.00E+00	0.00E+00	1.00E+00	1.00E-05	5.09E-03			LASSO	5.62E-03	1.00E+00	0.00E+00	1.10E-02	1.00E+00	0.00E+00	1.00E+00	1.00E-05	2.46E-12
EN	5.62E-03	1.00E+00	0.00E+00	1.10E-02	1.00E+00	0.00E+00	1.00E+00	0.00E+00	5.09E-03			EN	5.62E-03	1.00E+00	0.00E+00	1.10E-02	1.00E+00	0.00E+00	1.00E+00	0.00E+00	2.46E-12
SMRS	1.00E+00	1.00E+00	6.83E-03	1.00E+00	3.92E-02	0.00E+00	1.00E+00	1.00E-05	9.80E-04

## Sheet: No. 80 features
AVERAGE ACCURACY (SMBA-CSFS vs TFS)												AVERAGE ACCURACY (SMBA-CSFS vs GF-CSFS)
	ALLAML(2)	LEUKEMIA(2)	CLL_SUB_111(3)	GLIOMA(4)	LUNG_C(5)	LUNG_D(7)	DLBCL(9)	CAR(11)	GCM(14)				ALLAML(2)	LEUKEMIA(2)	CLL_SUB_111(3)	GLIOMA(4)	LUNG_C(5)	LUNG_D(7)	DLBCL(9)	CAR(11)	GCM(14)
Fisher	99.95±0.00(65)	98.95±0.02(16)	75.87±0.06(80)	80±0.04(13)	99±0.00(79)	96.6±0.02(69)	99.76±0.00(27)	92.92±0.02(72)	98.61±0.00(80)			Fisher	97.24±0.03(35)	98.57±0.03(18)	80.41±0.02(7)	84±0.17(33)	96.56±0.02(72)	86.38±0.14(16)	100±0.00(14)	94.86±0.05(56)	99.39±0.0(41)
Relief	98.94±0.02(38)	98±0.03(12)	76.45±0.03(15)	83.33±0.12(58)	99.57±0.00(77)	97.29±0.014(46)	99.76±0.00(20)	96.64±0.01(80)	98.71±0.00(76)			Relief	97.24±0.03(48)	98.67±0.03(29)	82.41±0.05(12)	82±0.13(49)	93.61±0.02(45)	86.48±0.07(71)	100±0.00(11)	95.43±0.05(60)	99.12±0.0(42)
MRMR	88.30±0.05(75)	98.95±0.02(9)	75.85±0.13(50)	75±0.07(29)	99.14±0.01(44)	97.95±0.02(74)	100±0.00(77)	95.61±0.02(75)	99.42±0.00(79)			MRMR	80.47±.05(53)	98.67±0.03(37)	73.98±0.09(75)	72±0.16(50)	92.62±0.03(25)	86.48±0.09(17)	99.76±0.00(21)	90.82±0.07(71)	99.29±0.0(24)
MI	98.94±0.02(31)	99±0.02(10)	81.03±0.06(17)	78.33±0.04(12)	99.42±0.01(60)	97.95±0.02(73)	99.52±0.01(31)	97.31±0.01(65)	98.91±0.01(80)			MI	97.14±0.04(30)	97.24±0.03(53)	81.7±0.03(21)	84±0.14(41)	97.05±0.02(35)	84.95±0.03(43)	100±0.00(19)	93.71±0.06(68)	99.35±0.0(61)
ls_l21	83.1±0.01(60)	67.89±0.18(73)	68.67±0.05(79)	76.67±0.06(61)	98.42±0.02(78)	97.95±0.02(65)	96.12±0.03(73)	82.8±0.04(80)	98.95±0.00(79)			ls_l21	84.57±0.14(80)	65.52±0.08(3)	0.7±0.08(40)	68±0.17(79)	91.13±0.04(65)	85.14±0.1(72)	98.8±0.01(76)	67.26±0.04(78)	98.88±0.0(76)
ll_l21	96.84±0.04(76)	93.68±0.04(73)	73.94±0.07(49)	86.67±0.07(61)	99.28±0.01(43)	97.26±0.03(61)	98.79±0.01(63)	95.97±0.01(78)	99.29±0.00(80)			ll_l21	95.81±0.03(67)	88.76±0.04(75)	78.45±0.09(35)	72±0.19(65)	94.59±0.02(55)	82.19±0.09(72)	99.52±0.01(57)	85.13±0.06(53)	98.5±0.0(77)
RFS	97.9±0.03(76)	95.8±0.05(72)	83.61±0.07(79)	85±0.06(66)	97.84±0.01(62)	98.62±0.02(65)	99.51±0.01(72)	97.31±0.01(80)	99.49±0.00(76)			RFS	97.24±0.03(65)	93.05±0.00(60)	82.37±0.04(76)	78±0.2(37)	93.59±0.04(66)	86.48±0.10(58)	99.76±0.00(58)	89.11±0.07(79)	99.46±0.0(77)
LASSO	98.94±0.02(17)	92.51±0.04(74)	75.27±0.08(75)	91.67±0.09(57)	99.42±0.01(79)	97.29±0.01(58)	99.76±0.00(59)	95.28±0.02(73)	99.18±0.00(77)			LASSO	97.9±0.04(57)	97.89±0.03(80)	74.54±0.07(79)	91.67±0.07(56)	99.57±0.01(74)	96.55±0.03(72)	100±0.00(10)	94.94±0.02(73)	98.27±0.0(78)
EN	98.94±0.02(17)	92.51±0.04(74)	75.27±0.08(75)	91.67±0.09(57)	99.42±0.01(79)	97.29±0.01(58)	99.76±0.00(59)	95.28±0.02(73)	99.18±0.00(77)			EN	97.9±0.04(57)	97.89±0.03(80)	74.47±0.04(41)	91.67±0.07(56)	99.57±0.01(74)	96.55±0.03(72)	100±0.00(10)	94.60±0.03(78)	98.27±0.0(78)
SMBA	98.94±0.02(78)	93.68±0.04(73)	75.91±0.13(27)	88.33±0.04(66)	99.71±0.01(45)	97.26±0.01(79)	99.76±0.00(29)	95.97±0.01(78)	99.29±0.00(80)			SMBA-CSFS	95.79±0.04(43)	95.73±0.04(77)	77.18±0.08(79)	83.33±0.11(28)	99.42±0.01(27)	98.62±0.03(27)	98.54±0.02(22)	98.65±0.013(56)	99.46±0.0(77)
SMBA-CSFS	95.79±0.04(43)	95.73±0.04(77)	77.18±0.08(79)	83.33±0.11(28)	99.42±0.01(27)	98.62±0.03(27)	98.54±0.02(22)	98.65±0.013(56)	99.46±0.0(77)			BSL	97.89±0.04	98.95±0.021	84.26±0.06	85±0.1	99.57±0.00	98.62±0.02	100±0.00	98.65±0.01	100±0.00
BSL	97.89±0.04	98.95±0.021	84.26±0.06	85±0.1	99.57±0.00	98.62±0.02	100±0.00	98.65±0.01	100±0.00
PRECISION, RECALL AND F1-MEASURE (SMBA-CSFS vs TFS)
	ALLAML(2)			LEUKEMIA(2)			CLL_SUB_111(3)			GLIOMA(3)			LUNG_C(5)			LUNG_D(7)			DLBCL(9)			CAR(11)			GCM(14)
	P	R	F1	P	R	F1	P	R	F1	P	R	F1	P	R	F1	P	R	F1	P	R	F1	P	R	F1	P	R	F1
Fisher	0.98(18)	0.98(18)	0.98	0.99(15)	0.99(15)	0.99	0.75(11)	0.75(11)	0.75	0.77(36)	0.77(36)	0.77	0.99(75)	0.99(75)	0.99	0.97(57)	0.97(57)	0.97	1.0(43)	1.0(43)	1.0	0.96(74)	0.96(74)	0.96	0.9(80)	0.9(80)	0.9
Relief	0.98(26)	0.98(26)	0.98	0.99(4)	0.99(4)	0.99	0.75(17)	0.75(17)	0.75	0.89(43)	0.88(43)	0.88	0.99(50)	0.99(50)	0.99	0.97(30)	0.97(30)	0.97	1.0(49)	1.0(49)	1.0	0.98(74)	0.97(74)	0.97	0.91(78)	0.91(78)	0.91
MRMR	0.88(58)	0.88(58)	0.88	0.99(21)	0.99(21)	0.99	0.74(34)	0.75(34)	0.74	0.77(44)	0.77(44)	0.77	0.99(78)	0.99(78)	0.99	0.97(39)	0.97(39)	0.97	1.0(73)	1.0(73)	1.0	0.97(46)	0.97(46)	0.97	0.96(79)	0.96(79)	0.96
MI	0.98(12)	0.98(12)	0.98	0.99(44)	0.99(44)	0.99	0.78(59)	0.78(59)	0.78	0.79(72)	0.78(72)	0.78	0.99(59)	0.99(59)	0.99	0.96(79)	0.96(79)	0.96	1.0(51)	1.0(51)	1.0	0.98(34)	0.98(34)	0.98	0.92(80)	0.92(80)	0.92
ls_l21	0.96(75)	0.96(75)	0.96	0.96(75)	0.96(75)	0.96	0.77(79)	0.77(79)	0.77	0.86(68)	0.85(68)	0.85	0.98(40)	0.98(40)	0.98	0.98(75)	0.98(75)	0.98	0.98(78)	0.98(78)	0.98	0.96(77)	0.96(77)	0.96	0.93(79)	0.93(79)	0.93
ll_l21	0.97(75)	0.97(75)	0.97	0.95(64)	0.95(64)	0.95	0.72(36)	0.72(36)	0.71	0.77(80)	0.77(80)	0.77	0.99(43)	0.99(43)	0.99	0.96(48)	0.96(48)	0.96	1.0(72)	1.0(72)	1.0	0.96(57)	0.96(57)	0.96	0.95(80)	0.95(80)	0.95
RFS	0.98(53)	0.98(53)	0.98	0.96(48)	0.96(48)	0.96	0.83(80)	0.83(80)	0.83	0.83(41)	0.83(41)	0.83	0.99(65)	0.99(65)	0.99	0.98(48)	0.98(48)	0.98	0.98(75)	0.98(75)	0.98	0.97(78)	0.97(78)	0.97	0.96(76)	0.96(76)	0.96
LASSO	0.96(76)	0.96(76)	0.96	0.94(58)	0.94(58)	0.94	0.75(56)	0.75(56)	0.75	0.93(56)	0.93(56)	0.93	0.99(42)	0.99(42)	0.99	0.97(40)	0.97(40)	0.97	0.99(47)	0.99(47)	0.99	0.94(77)	0.94(77)	0.94	0.94(77)	0.94(77)	0.94
EN	0.96(76)	0.96(76)	0.96	0.94(58)	0.94(58)	0.94	0.75(56)	0.75(56)	0.75	0.93(56)	0.93(56)	0.93	0.99(42)	0.99(42)	0.99	0.97(40)	0.97(40)	0.97	0.99(47)	0.99(47)	0.99	0.94(77)	0.94(77)	0.94	0.94(77)	0.94(77)	0.94
SMBA	0.96(66)	0.96(66)	0.96	0.95(64)	0.95(64)	0.95	0.71(25)	0.71(25)	0.71	0.75(61)	0.75(61)	0.75	0.99(73)	0.99(73)	0.99	0.97(55)	0.97(55)	0.97	1.0(62)	1.0(62)	1.0	0.96(57)	0.96(57)	0.96	0.95(80)	0.95(80)	0.95
SMBA-CSFS	0.96(59)	0.96(59)	0.96	0.94(73)	0.94(73)	0.94	0.75(47)	0.75(47)	0.75	0.86(54)	0.83(53)	0.84	1.0(45)	1.0(45)	1.0	0.99(51)	0.99(51)	0.99	1.0(28)	1.0(28)	1.0	0.99(44)	0.99(44)	0.99	0.98(75)	0.98(75)	0.98
BSL	1.00	1.00	1.00	1.00	1.00	1.00	0.74	0.74	0.74	0.92	0.92	0.92	0.93	0.93	0.93	0.8	0.8	0.8	1.00	1.00	1.00	0.98	0.98	0.98	1.00	1.00	1.00
PRECISION, RECALL AND F1-MEASURE (SMBA-CSFS vs GF-CSFS)
	ALLAML(2)			LEUKEMIA(2)			CLL_SUB_111(3)			GLIOMA(3)			LUNG_C(5)			LUNG_D(7)			DLBCL(9)			CAR(11)			GCM(14)
	P	R	F1	P	R	F1	P	R	F1	P	R	F1	P	R	F1	P	R	F1	P	R	F1	P	R	F1	P	R	F1
Fisher	0.99(31)	0.99(31)	0.99	0.97(2)	0.97(2)	0.97	0.84(4)	0.84(4)	0.84	0.79(30)	0.78(30)	0.78	0.98(66)	0.98(66)	0.98	0.97(16)	0.97(21)	0.97	1.0(17)	1.0(17)	1.0	0.96(78)	0.96(78)	0.96	0.96(41)	0.96(41)	0.86
Relief	0.99(31)	0.99(31)	0.99	0.98(51)	0.98(34)	0.98	0.84(32)	0.84(31)	0.84	0.77(32)	0.77(32)	0.77	0.97(44)	0.97(44)	0.97	0.98(41)	0.98(41)	0.98	1.0(10)	1.0(10)	11.0	0.97(46)	0.97(46)	0.97	0.94(78)	0.94(78)	0.87
MRMR	0.87(80)	0.87(80)	0.87	0.98(24)	0.98(24)	0.98	0.87(33)	0.87(31)	0.87	0.81(27)	0.8(27)	0.8	0.96(64)	0.96(64)	0.96	0.98(37)	0.98(37)	0.98	1.0(11)	1.0(11)	1.0	0.95(27)	0.95(27)	0.95	0.95(24)	0.95(24)	0.85
MI	0.99(17)	0.99(17)	0.99	0.98(2)	0.98(17)	0.98	0.86(78)	0.86(68)	0.86	0.85(76)	0.85(76)	0.85	0.97(38)	0.97(38)	0.97	0.97(22)	0.97(22)	0.97	1.0(51)	1.0(51)	1.0	0.97(67)	0.97(67)	0.97	0.95(61)	0.95(61)	0.89
ls_l21	0.94(80)	0.94(80)	0.94	0.96(28)	0.96(28)	0.96	0.75(78)	0.76(78)	0.75	0.71(72)	0.7(72)	0.7	0.95(67)	0.95(67)	0.95	0.97(52)	0.97(52)	0.97	0.99(79)	0.99(79)	0.99	0.92(78)	0.92(78)	0.92	0.92(76)	0.92(76)	0.79
ll_l21	0.97(69)	0.97(69)	0.97	0.95(69)	0.95(69)	0.95	0.77(31)	0.77(29)	0.77	0.83(55)	0.8(55)	0.81	0.98(27)	0.98(27)	0.98	0.95(63)	0.95(44)	0.95	1.0(62)	1.0(62)	1.0	0.96(74)	0.96(74)	0.96	0.9(77)	0.9(77)	0.72
RFS	0.98(70)	0.98(70)	0.98	0.96(19)	0.96(19)	0.96	0.8(60)	0.8(60)	0.8	0.75(80)	0.75(80)	0.75	0.97(47)	0.97(47)	0.97	0.97(58)	0.97(58)	0.97	1.0(61)	1.0(61)	11.0	0.95(80)	0.95(80)	0.95	0.96(77)	0.96(77)	0.8
LASSO	0.95(76)	0.95(76)	0.95	0.94(74)	0.94(74)	0.94	0.78(18)	0.78(18)	0.78	0.86(56)	0.85(56)	0.85	0.96(45)	0.96(45)	0.96	0.93(61)	0.93(61)	0.93	0.99(47)	0.99(47)	0.99	0.95(67)	0.94(67)	0.94	0.88(78)	0.88(78)	0.6
EN	0.95(76)	0.95(76)	0.95	0.94(74)	0.94(74)	0.94	0.78(18)	0.78(18)	0.78	0.86(56)	0.85(56)	0.85	0.96(67)	0.96(67)	0.96	0.93(61)	0.93(61)	0.93	0.99(47)	0.99(47)	0.99	0.95(67)	0.94(67)	0.94	0.88(78)	0.88(78)	0.6
SMBA-CSFS	0.96(59)	0.96(59)	0.96	0.94(73)	0.94(73)	0.94	0.75(47)	0.75(47)	0.75	0.86(54)	0.83(53)	0.84	0.99(45)	0.99(45)	0.99	0.99(51)	0.99(51)	0.99	1.0(28)	1.0(28)	1.0	0.99(44)	0.99(44)	0.99	0.98(75)	0.98(75)	0.83
BSL	1	1	1	1	1	1	0.74	0.74	0.74	0.92	0.92	0.92	0.93	0.93	0.93	0.8	0.8	0.8	1	1	1	0.98	0.98	0.98	1	1	1.00
FRIEDMAN TEST (SMBA-CSFS vs TFS)													FRIEDMAN TEST (SMBA-CSFS vs GF-CSFS)
	ALLAML(2)	LEUKEMIA(2)	CLL_SUB_111(3)	GLIOMA(4)	LUNG_C(5)	LUNG_D(7)	DLBCL(9)	CAR(11)	GCM(14)	CR	CR≥5			ALLAML(2)	LEUKEMIA(2)	CLL_SUB_111(3)	GLIOMA(4)	LUNG_C(5)	LUNG_D(7)	DLBCL(9)	CAR(11)	GCM(14)	CR	CR≥5
Fisher	1.88	2.91	5.33	6.4	8.96	9.41	4.33	10.23	10.47	59.92	43.4		Fisher	2.59	2.58	3.61	3.94	4.44	5.64	3.91	2.56	2.72	31.99	19.27
Relief	2.73	3.26	5.61	4.46	4.16	3.23	3.14	3.53	8.35	8.47	22.41		Relief	3.78	3.19	2.23	4.98	6.59	5.25	2.53	3.74	4.84	37.13	22.95
MRMR	10.51	1.8	6.93	9.2	7.23	4.28	3.3	5.08	2.11	50.44	22		MRMR	9.61	2.04	7.76	8.69	8.52	5.15	4.6	7.18	4.3	57.85	29.75
MI	2.63	2.06	2.33	7.63	4.29	4.99	5.63	2.06	9.32	40.94	26.29		MI	4.1	2.7	2.09	3.75	4.09	6.93	4.29	3.65	3.41	35.01	22.37
ls_l21	10.18	10.97	10.73	10.39	10.44	4.41	10.58	10.7	7.61	86.01	43.74		ls_l21	8.91	9.75	9.66	9.65	9.89	8.37	9.95	9.99	3.41	79.58	41.61
ll_l21	8.23	6.63	6.14	4.38	4.23	6.58	9.01	6.23	4.4	55.83	30.45		ll_l21	7.58	8.09	4.53	7.73	6.56	9.16	8.2	8.11	3.41	63.37	35.44
RFS	6.69	6.63	5.23	7.31	10.04	4.99	9163	5.34	5.22	60.61	34.75		RFS	6.03	6.58	5.19	7.15	8.41	7.89	7.41	8.72	3.41	60.79	35.84
LASSO	4.51	9.2	6.52	3.03	4.99	7.49	5.33	7.76	6.41	55.24	31.98		LASSO	2.94	7.02	7.66	2.44	2.36	2.79	2.98	4.98	9.29	42.46	22.4
EN	4.51	9.2	6.52	3.03	4.99	7.49	5.33	7.76	6.41	55.24	31.98		EN	3.09	7.02	7.64	2.44	2.56	2.79	3.1	4.88	9.29	42.81	22.62
SMBA	6.24	6.62	8.03	4.53	2.98	9.37	3.42	6.23	4.4	51.82	26.4		SMBA-CSFS	6.38	6.04	4.13	5.23	1.57	1.53	3.54	1.19	1.47	31.08	9.3
SMBA-CSFS	7.89	6.73	4.66	2.84	2.68	2.16	1.74	1.07	1.31	31.08	8.96
POST-HOC TEST (SMBA-CSFS vs TFS)												POST-HOC TEST (SMBA-CSFS vs GF-CSFS)
	ALLAML(2)	LEUKEMIA(2)	CLL_SUB_111(3)	GLIOMA(4)	LUNG_C(5)	LUNG_D(7)	DLBCL(9)	CAR(11)	GCM(14)				ALLAML(2)	LEUKEMIA(2)	CLL_SUB_111(3)	GLIOMA(4)	LUNG_C(5)	LUNG_D(7)	DLBCL(9)	CAR(11)	GCM(14)
Fisher	0.00E+00	0.00E+00	2.00E-05	1.00E+00	0.00E+00	0.00E+00	0.00E+00	0.00E+00	0.00E+00			Fisher	0.00E+00	0.00E+00	2.00E-05	1.00E+00	0.00E+00	0.00E+00	0.00E+00	0.00E+00	3.91E-01
Relief	0.00E+00	0.00E+00	0.00E+00	1.00E+00	1.00E+00	1.00E+00	0.00E+00	1.50E-04	0.00E+00			Relief	0.00E+00	0.00E+00	0.00E+00	1.00E+00	1.00E+00	1.00E+00	0.00E+00	1.50E-04	8.83E-11
MRMR	3.00E-05	0.00E+00	0.00E+00	0.00E+00	0.00E+00	1.00E+00	0.00E+00	0.00E+00	1.00E+00			MRMR	3.00E-05	0.00E+00	0.00E+00	0.00E+00	0.00E+00	1.00E+00	0.00E+00	0.00E+00	1.50E-07
MI	0.00E+00	0.00E+00	1.00E+00	8.29E-03	1.00E+00	1.00E+00	1.25E-01	1.00E+00	0.00E+00			MI	0.00E+00	0.00E+00	1.00E+00	8.29E-03	1.00E+00	1.00E+00	1.25E-01	1.00E+00	2.20E-03
ls_l21	7.10E-04	0.00E+00	0.00E+00	0.00E+00	0.00E+00	1.00E+00	0.00E+00	0.00E+00	0.00E+00			ls_l21	7.10E-04	0.00E+00	0.00E+00	0.00E+00	0.00E+00	1.00E+00	0.00E+00	0.00E+00	0.00E+00
ll_l21	1.85E-01	1.00E+00	0.00E+00	8.83E-01	1.00E+00	0.00E+00	3.44E-02	0.00E+00	2.00E-07			ll_l21	1.85E-01	1.00E+00	0.00E+00	8.83E-01	1.00E+00	0.00E+00	3.44E-02	0.00E+00	0.00E+00
RFS	1.00E+00	1.00E+00	5.00E-05	8.04E-02	0.00E+00	1.00E+00	1.21E-02	0.00E+00	4.73E-12			RFS	1.00E+00	1.00E+00	5.00E-05	8.04E-02	0.00E+00	1.00E+00	1.21E-02	0.00E+00	2.34E-11
LASSO	0.00E+00	1.30E-04	0.00E+00	3.00E-05	6.78E-01	0.00E+00	1.68E-02	0.00E+00	0.00E+00			LASSO	0.00E+00	1.30E-04	0.00E+00	3.00E-05	6.78E-01	0.00E+00	1.68E-02	0.00E+00	0.00E+00
EN	0.00E+00	1.30E-04	0.00E+00	3.00E-05	6.78E-01	0.00E+00	1.68E-02	0.00E+00	0.00E+00			EN	0.00E+00	1.30E-04	0.00E+00	3.00E-05	6.78E-01	0.00E+00	1.68E-02	0.00E+00	0.00E+00
SMBA	9.47E-02	1.00E+00	0.00E+00	1.00E+00	1.00E+00	0.00E+00	0.00E+00	0.00E+00	2.00E-07
