# Supplementary material for: A Sparse-Modeling Based Approach for Class Specific Feature Selection
Source: PeerJ Comput Sci. 2019 Nov 18;5:e237. doi: 10.7717/peerj-cs.237 (PMC7924712; doi:10.7717/peerj-cs.237)
Supplement: Supplemental Information 8 — The model evaluation metrics were computed taking into account the top 20 and 80 selected features with 5 k-fold CV. [file peerj-cs-05-237-s008.xlsx]

## Sheet: No. 20 features
AVERAGE ACCURACY (SMBA-CSFS vs TFS)												AVERAGE ACCURACY (SMBA-CSFS vs GF-CSFS)
	ALLAML(2)	LEUKEMIA(2)	CLL_SUB_111(3)	GLIOMA(4)	LUNG_C(5)	LUNG_D(7)	DLBCL(9)	CAR(11)	GCM(14)				ALLAML(2)	LEUKEMIA(2)	CLL_SUB_111(3)	GLIOMA(4)	LUNG_C(5)	LUNG_D(7)	DLBCL(9)	CAR(11)	GCM(14)
Fisher	96,84±0,04(3)	96,73±0,04(10)	73,27±0,1(6)	83,33±0,05(16)	79,71±0,03(20)	85,66±0,06(20)	98,55±0,02(16)	60,94±0,05(20)	93.71+/-0.01(18)			Fisher	94,48±0,07(4)	95,71±0,06(9)	77,51±0,03(7)	74,0±0,05(16)	93,61±0,05(5)	75,24±0,11(20)	99,03±0,01(18)	90,29±0,1(12)	97.38+/-0.0(16)
Relief	96,84±0,04(9)	95,61±0,06(17)	65,98±0,05(13)	76,67±0,1(20)	94,68±0,02(19)	95,86±0,05(20)	97,1±0,02(20)	82,16±0,02(18)	93.71+/-0.01(18)			Relief	95,81±0,06(16)	95,81±0,03(8)	75,85±0,11(12)	64,0±0,19(5)	89,15±0,05(18)	72,76±0,08(6)	100,0±0,0(17)	82,81±0,08(11)	98.5+/-0.0(19)
MRMR	70,06±0,09(18)	97,89±0,03(19)	58,9±0,06(19)	51,67±0,06(8)	88,2±0,03(20)	94,53±0,03(17)	99,52±0,01(18)	76,14±0,1(20)	95.44+/-0.00(18)			MRMR	68,1±0,05(9)	95,71±0,06(8)	58,5±0,07(11)	42,0±0,1(1)	69,52±0,07(1)	76,76±0,09(6)	67,88±0,13(8)	62,2±0,08(14)	97.93+/-0.0(19)
MI	96,84±0,04(7)	97,89±0,03(4)	74,49±0,08(4)	80,0±0,11(7)	95,11±0,02(16)	84,99±0,05(18)	98,06±0,02(19)	91,93±0,02(20)	93.74+/-0.00(16)			MI	95,81±0,06(12)	97,14±0,03(9)	72,09±0,08(9)	80,0±0,09(11)	94,09±0,03(5)	74,19±0,13(8)	99,76±0,0(19)	87,97±0,09(13)	98.47+/-0.0(20)
ls_l21	86,08±0,09(20)	91,52±0,06(20)	70,06±0,1(18)	55,0±0,08(11)	90,5±0,03(16)	89,79±0,04(19)	91,78±0,01(20)	70,72±0,04(20)	96.36+/-0.01(20)			ls_l21	75,14±0,09(16)	80,38±0,16(17)	56,84±0,05(13)	52,0±0,12(20)	80,32±0,05(16)	61,71±0,05(19)	95,66±0,02(20)	27,61±0,1(14)	96.22+/-0.01(20)
ll_l21	82,92±0,11(20)	83,04±0,06(20)	67,38±0,06(20)	66,67±0,15(18)	96,3±0,01(20)	87,66±0,07(20)	82,6±0,03(20)	64,95±0,05(20)	94.83+/-0.01(20)			ll_l21	73,14±0,15(19)	76,1±0,13(20)	56,72±0,09(20)	62,0±0,13(17)	88,21±0,07(20)	56,0±0,08(17)	83,56±0,03(20)	39,71±0,06(20)	94.42+/-0.0(20)
RFS	80,82±0,13(16)	92,57±0,05(19)	70,71±0,08(19)	55,0±0,04(18)	93,24±0,02(19)	85,68±0,05(20)	94,68±0,02(19)	72,75±0,06(19)	96.22+/-0.01(20)			RFS	73,62±0,14(12)	83,14±0,17(17)	55,73±0,1(14)	56,0±0,1(20)	79,83±0,04(20)	64,38±0,05(18)	95,42±0,03(20)	48,2±0,25(18)	96.33+/-0.01(20)
LASSO	81,87±0,09(12)	74,5±0,11(20)	67,38±0,05(15)	76,67±0,06(17)	96,26±0,02(18)	80,87±0,1(19)	92,76±0,02(15)	63,67±0,05(8)	93.88+/-0.01(20)			LASSO	81,9±0,04(13)	72,0±0,2(20)	54,07±0,05(19)	66,0±0,17(18)	88,21±0,07(17)	52,19±0,08(18)	93,96±0,01(17)	48,91±0,18(9)	93.3+/-0.0(15)
EN	81,87±0,09(12)	74,5±0,11(20)	67,38±0,05(15)	76,67±0,06(17)	96,26±0,02(18)	80,87±0,1(19)	92,76±0,02(15)	63,67±0,05(8)	93.88+/-0.01(20)			EN	81,9±0,04(13)	72,0±0,2(20)	54,07±0,05(19)	66,0±0,17(18)	88,21±0,07(17)	52,19±0,08(18)	93,96±0,01(17)	48,91±0,18(9)	93.3+/-0.0(15)
SMBA	80,94±0,09(20)	83,04±0,06(20)	72,65±0,07(17)	63,33±0,07(17)	91,8±0,02(19)	84,34±0,06(18)	97,83±0,02(19)	64,95±0,05(20)	94.83+/-0.01(20)			SMBA-CSFS	80,82±0,04(15)	86,2±0,07(19)	63,4±0,06(19)	73,33±0,06(16)	96,44±0,02(20)	95,62±0,05(19)	98,82±0,02(13)	93,62±0,02(19)	97.99+/-0.01(8)
SMBA-CSFS	80,82±0,04(15)	86,2±0,07(19)	63,4±0,06(19)	73,33±0,06(16)	96,44±0,02(20)	96,62±0,05(19)	98,82±0,02(13)	93,62±0,02(19)	97.99+/-0.01(8)			BSL	95,57±0,03	73,62±0,1	63,24±0,1	32±0,07	82,82±0,09	46,57±0,16	47,89±0,09	70,03±0,08	100±0.0
BSL	95,57±0,03	73,62±0,1	63,24±0,1	32±0,07	82,82±0,09	46,57±0,16	47,89±0,09	70,03±0,08	100±0.0
PRECISION, RECALL AND F1-MEASURE (SMBA-CSFS vs TFS)
	ALLAML(2)			LEUKEMIA(2)			CLL_SUB_111(3)			GLIOMA(3)			LUNG_C(5)			LUNG_D(7)			DLBCL(9)			CAR(11)			GCM(14)
	P	R	F1	P	R	F1	P	R	F1	P	R	F1	P	R	F1	P	R	F1	P	R	F1	P	R	F1	P	R	F1
Fisher	0,97(9)	0,97(9)	0.97	0,96(2)	0,96(2)	0.96	0,73(9)	0,73(9)	0.73	0,72(14)	0,72(14)	0.72	0,86(20)	0,82(20)	0.84	0,88(20)	0,88(20)	0.88	0,99(16)	0,99(16)	0.99	0,6(20)	0,6(20)	0.6	0.56(18)	0.56(18)	0.56
Relief	0,97(14)	0,97(14)	0.97	0,95(2)	0,95(2)	0.95	0,7(20)	0,7(20)	0.7	0,77(16)	0,77(16)	0.77	0,96(19)	0,96(19)	0.96	0,95(17)	0,95(17)	0.95	1.0(20)	1.0(20)	1	0,82(19)	0,82(19)	0.82	0.56(18)	0.56(18)	0.56
MRMR	0,78(20)	0,78(20)	0.78	0,96(14)	0,96(14)	0.96	0,59(19)	0,59(19)	0.59	0,52(4)	0,48(4)	0.5	0,98(79)	0,87(20)	0.92	0,94(19)	0,94(19)	0.94	0,99(17)	0,99(17)	0.99	0,9(20)	0,9(20)	0.9	0.68(18)	0.68(18)	0.68
MI	0,97(2)	0,97(2)	0.97	0,96(3)	0,96(3)	0.96	0,8(16)	0,8(13)	0.8	0,77(20)	0,77(20)	0.77	0,96(18)	0,96(18)	0.96	0,93(20)	0,93(20)	0.93	0,99(20)	0,99(20)	0.99	0,92(20)	0,92(20)	0.92	0.56(16)	0.56(16)	0.56
ls_l21	0,87(18)	0,86(18)	0.86	0,93(20)	0,93(20)	0.93	0,66(19)	0,67(20)	0.66	0,59(17)	0,57(17)	0.58	0,92(20)	0,92(20)	0.92	0,87(15)	0,87(15)	0.87	0,95(20)	0,95(20)	0.95	0,66(19)	0,66(19)	0.66	0.75(20)	0.75(20)	0.75
ll_l21	0,84(19)	0,82(19)	0.83	0,82(16)	0,82(16)	0.82	0,63(20)	0,64(20)	0.63	0,75(19)	0,68(7)	0.71	0,97(19)	0,97(19)	0.97	0,85(19)	0,85(19)	0.85	0,83(19)	0,83(19)	0.83	0,62(16)	0,62(16)	0.52	0.64(20)	0.64(20)	0.64
RFS	0,86(18)	0,86(18)	0.86	0,91(20)	0,89(19)	0.9	0,64(17)	0,65(17)	0.64	0,63(10)	0,62(10)	0.62	0,94(19)	0,94(19)	0.94	0,87(19)	0,87(19)	0.87	0,93(20)	0,93(20)	0.93	0,68(19)	0,68(19)	0.68	0.74(20)	0.74(20)	0.74
LASSO	0,84(19)	0,84(19)	0.84	0,79(18)	0,79(18)	0.79	0,7(17)	0,69(17)	0.69	0,8(17)	0,78(17)	0.79	0,97(80)	0,95(17)	0.96	0,82(20)	0,82(20)	0.82	0,91(15)	0,91(15)	0.91	0,59(8)	0,59(8)	0.59	0.57(20)	0.57(20)	0.57
EN	0,84(19)	0,84(19)	0.84	0,79(18)	0,79(18)	0.79	0,7(17)	0,69(17)	0.69	0,8(17)	0,78(17)	0.79	0,97(80)	0,95(17)	0.96	0,82(20)	0,82(20)	0.82	0,91(15)	0,91(15)	0.91	0,59(8)	0,59(8)	0.59	0.57(20)	0.57(20)	0.57
SMRS	0,82(14)	0,8(16)	0.81	0,82(16)	0,82(16)	0.82	0,73(19)	0,73(19)	0.73	0,72(60)	0,63(19)	0.67	0,94(16)	0,94(16)	0.94	0,89(20)	0,89(20)	0.89	0,99(17)	0,99(17)	0.99	0,62(16)	0,62(16)	0.62	0.64(20)	0.64(20)	0.64
SMBA-CSFS	0,84(18)	0,84(18)	0.84	0,83(16)	0,83(16)	0.83	0,64(20)	0,63(20)	0.63	0,76(16)	0,72(16)	0.74	0,98(19)	0,98(19)	0.98	0,9820)	0,9820)	0.98	1.0(19)	1.0(19)	1	0,97(19)	0,97(19)	0.97	0.88(20)	0.88(20)	0.88
BSL	0.95	0.95	0.95	0.74	0.73	0.734966	0.75	0.72	0.734694	0.54	0.54	0.54	0.57	0.57	0.57	0.2	0.13	0.157576	0.99	0.99	0.99	0.93	0.91	0.919891	0.94	0.93	0.934973
PRECISION, RECALL AND F1-MEASURE (SMBA-CSFS vs GF-CSFS)
	ALLAML(2)			LEUKEMIA(2)			CLL_SUB_111(3)			GLIOMA(3)			LUNG_C(5)			LUNG_D(7)			DLBCL(9)			CAR(11)			GCM(14)
	P	R	F1	P	R	F1	P	R	F1	P	R	F1	P	R	F1	P	R	F1	P	R	F1	P	R	F1	P	R	F1
Fisher	0,97(18)	0,97(18)	0.97	0,97(4)	0,97(4)	0.97	0,8(6)	0,8(6)	0.8	0,69(14)	0,68(14)	0.68	0,98(19)	0,98(19)	0.98	0,96(19)	0,96(19)	0.96	0.97(12)	0.97(12)	0.97	0,97(15)	0,97(15)	0.97	0.82(16)	0.82(16)	0.82
Relief	0,97(11)	0,97(11)	0.97	0,97(6)	0,97(6)	0.97	0,76(3)	0,76(2)	0.76	0,73(19)	0,7(16)	0.71	0,96(19)	0,96(19)	0.96	0,97(13)	0,97(13)	0.97	0.98(13)	0.98(13)	0.98	0,92(12)	0,92(11)	0.92	0.9(19)	0.9(19)	0.9
MRMR	0,74(7)	0,73(7)	0.73	0,96(7)	0,96(7)	0.96	0,83(19)	0,83(15)	0.83	0,73(18)	0,7(18)	0.71	0,96(18)	0,96(18)	0.96	0,95(19)	0,95(18)	0.95	0.96(10)	0.96(10)	0.96	0,97(20)	0,97(13)	0.97	0.85(19)	0.85(19)	0.85
MI	0,97(5)	0,97(5)	0.97	0,99(4)	0,99(4)	0.99	0,83(16)	0,82(16)	0.82	0,72(18)	0,67(11)	0.69	0,98(20)	0,98(20)	0.98	0,97(14)	0,97(14)	0.97	0.98(10)	0.98(10)	0.98	0,96(15)	0,96(15)	0.96	0.89(19)	0.89(19)	0.89
ls_l21	0,87(17)	0,87(17)	0.87	0,77(20)	0,77(20)	0.77	0,7(20)	0,71(20)	0.7	0,56(15)	0,52(15)	0.54	0,93(19)	0,92(19)	0.92	0,9(18)	0,9(18)	0.9	0,93(20)	0,92(20)	0.92	0,52(20)	0,52(20)	0.52	0.74(20)	0.74(20)	0.74
ll_l21	0,82(19)	0,8(19)	0.81	0,85(20)	0,85(20)	0.85	0,67(20)	0,67(20)	0.67	0,66(9)	0,62(9)	0.64	0,96(19)	0,96(19)	0.96	0,86(16)	0,86(16)	0.86	0,85(20)	0,85(20)	0.85	0,65(20)	0,65(20)	0.65	0.61(20)	0.61(20)	0.61
RFS	0,9(18)	0,89(18)	0.89	0,74(10)	0,72(10)	0.73	0,72(20)	0,73(20)	0.72	0,48(9)	0,48(9)	0.48	0,96(19)	0,96(19)	0.96	0,88(15)	0,88(15)	0.88	0,95(20)	0,94(20)	0.94	0,67(20)	0,67(20)	0.67	0.74(20)	0.74(20)	0.74
LASSO	0,85(11)	0,85(11)	0.85	0,77(18)	0,77(18)	0.77	0,7(17)	0,69(17)	0.69	0,65(17)	0,63(17)	0.64	0,96(18)	0,96(18)	0.96	0,8(12)	0,8(12)	0.8	0,92(15)	0,92(15)	0.92	0,62(8)	0,62(8)	0.62	0.53(15)	0.53(15)	0.53
EN	0,85(11)	0,85(11)	0.85	0,77(18)	0,77(18)	0.77	0,7(17)	0,69(17)	0.69	0,65(17)	0,63(17)	0.64	0,96(18)	0,96(18)	0.96	0,8(12)	0,8(12)	0.8	0,92(15)	0,92(15)	0.92	0,62(8)	0,62(8)	0.62	0.53(15)	0.53(15)	0.53
SMBA-CSFS	0,84(18)	0,84(18)	0.84	0,83(16)	0,83(16)	0.83	0,64(20)	0,63(20)	0.63	0,76(16)	0,72(16)	0.74	0,98(19)	0,98(19)	0.98	0,9820)	0,9820)	0.98	1.0(19)	1.0(19)	1	0,97(19)	0,97(19)	0.97	0.88(20)	0.88(20)	0.88
BSL	0.95	0.95	0.95	0.74	0.73	0.734966	0.75	0.72	0.734694	0.54	0.54	0.54	0.57	0.57	0.57	0.2	0.13	0.157576	0.99	0.99	0.99	0.93	0.91	0.919891	0.94	0.93	0.934973
FRIEDMAN TEST (SMBA-CSFS vs TFS)													FRIEDMAN TEST (SMBA-CSFS vs GF-CSFS)
	ALLAML(2)	LEUKEMIA(2)	CLL_SUB_111(3)	GLIOMA(4)	LUNG_C(5)	LUNG_D(7)	DLBCL(9)	CAR(11)	GCM(14)	CR	CR≥5			ALLAML(2)	LEUKEMIA(2)	CLL_SUB_111(3)	GLIOMA(4)	LUNG_C(5)	LUNG_D(7)	DLBCL(9)	CAR(11)	GCM(14)	CR	CR≥5
Fisher	1.8	2.5	3.83	1.35	9.57	7.78	4.45	8.95	8	48.23	38.75		Fisher	1.7	2.2	1.2	2.33	2.27	2.88	2.75	1.55	4.2	21.08	13.65
Relief	2.63	3.38	6.3	4.15	4.78	2.5	5.55	3	10.58	42.87	26.41		Relief	2.85	2.38	1.9	5.3	4.9	3.77	2.38	3.85	1.58	28.91	16.48
MRMR	8.8	1.48	10.9	10.07	9.55	3.25	2.65	5.25	2.95	54.9	23.65		MRMR	9.8	2.88	6.2	9.45	9.75	2.98	5.15	5.81	4.1	56.12	27.79
MI	1.57	2.65	1.7	2.05	2.35	5.25	3.6	2	6.18	27.35	19.38		MI	1.45	2.55	2.9	1.18	2.08	4.42	1.43	2.45	1.52	19.98	11.9
ls_l21	4.45	6.8	3.98	9.43	9.2	5.95	9.43	7.2	3.75	60.19	35.53		ls_l21	8.07	8.18	7.75	8.85	8.8	7.85	7.5	9.55	6.25	72.8	39.95
ll_l21	9.7	7.7	9.15	6.65	4.67	7.8	10.7	8.75	6.98	72.1	38.9		ll_l21	10.1	9.45	6.15	5.78	6.4	8.25	8.7	9.45	8.9	73.18	41.7
RFS	7.9	6.7	5.08	9.75	8.7	6.45	8.38	5.7	5	63.66	34.23		RFS	7.33	5.92	7.4	8.45	8.25	7.55	6.7	6.15	6.75	64.5	35.4
LASSO	6.47	10.15	7.1	4.45	5	9.55	7.65	7.7	7.05	65.12	36.95		LASSO	5.97	9.82	8.68	5.35	5.45	8.15	6.05	7.35	9	65.82	36
EN	6.47	10.15	7.1	4.45	5	9.55	7.65	7.7	7.05	65.12	36.95		EN	5.97	9.82	8.68	5.35	5.45	8.15	6.05	7.35	9	65.82	36
SMBA	7.3	7.7	2.17	8.72	5.78	6.58	4.1	8.75	6.98	58.08	32.19		SMBA-CSFS	8.3	5.7	4.15	2.98	1.65	1	2.15	1.15	3.7	30.78	9.65
SMBA-CSFS	8.9	6.8	5.7	4.92	1.4	1.35	1.85	1	1.5	33.42	7.1
POST-HOC TEST (SMBA-CSFS vs TFS)												POST-HOC TEST (SMBA-CSFS vs GF-CSFS)
	ALLAML(2)	LEUKEMIA(2)	CLL_SUB_111(3)	GLIOMA(4)	LUNG_C(5)	LUNG_D(7)	DLBCL(9)	CAR(11)	GCM(14)				ALLAML(2)	LEUKEMIA(2)	CLL_SUB_111(3)	GLIOMA(4)	LUNG_C(5)	LUNG_D(7)	DLBCL(9)	CAR(11)	GCM(14)
Fisher	7.10337e-10	0.00227341	0.000184227	0.0359096	3.54161e-13	4.95646e-08	0.724627	1.90514e-12	3.15505e-08			Fisher	1.71426e-08	0.0465584	0.0927836	1	1	1	1	1	1
Relief	1.20502e-07	0.0600758	1	1	0.0710141	1	0.0230456	1	0			Relief	1.11769e-05	0.0837655	0.844694	0.682484	0.0309377	0.168786	1	1	1
MRMR	1	2.10684e-05	1	5.00072e-05	4.27436e-13	1	1	0.00279041	1			MRMR	1	0.388847	1	6.08583e-10	0	1	0.0777578	1	1
MI	1.57663e-10	0.00417661	1.36685e-09	0.336679	1	0.0110223	1	1	0.000456198			MI	3.58802e-09	0.146836	1	1	1	0.0156225	0.697439	1	1
ls_l21	0.00121353	1	0.000364861	0.000980132	5.66658e-12	0.000635208	2.80764e-11	1.8649e-07	1			ls_l21	1	1	0.00764374	3.80245e-08	3.66707e-12	3.77698e-11	0.000105033	4.89608e-13	0.348112
ll_l21	1	1	1	1	0.098597	4.26603e-08	0	8.12128e-12	9.82974e-06			ll_l21	1	0.0192269	1	0.155252	3.15244e-05	1.64868e-12	4.83446e-08	1.09912e-12	2.51861e-06
RFS	1	1	0.0301203	0.000231861	1.86777e-10	6.37005e-05	2.71104e-08	0.000408093	0.0465584			RFS	1	1	0.0309377	4.83748e-07	2.45004e-10	3.53267e-10	0.00629592	0.00132417	0.0649996
LASSO	1	0.0771472	1	1	0.0328966	2.93099e-13	1.76044e-06	9.23177e-09	6.66452e-06			LASSO	1	0.00461344	0.000102938	0.590216	0.00324827	3.66707e-12	0.0964862	2.51861e-06	1.39519e-06
EN	1	0.0771472	1	1	0.0328966	2.93099e-13	1.76044e-06	9.23177e-09	6.66452e-06			EN	1	0.00461344	0.000102938	0.590216	0.00324827	3.66707e-12	0.0564862	2.51861e-06	1.39519e-06
SMBA	1	1	2.71104e-05	0.0160065	0.00166505	3.464e-05	1	8.12128e-12	9.82974e-06

## Sheet: No. 80 features
AVERAGE ACCURACY (SMBA-CSFS vs TFS)												AVERAGE ACCURACY (SMBA-CSFS vs GF-CSFS)
	ALLAML(2)	LEUKEMIA(2)	CLL_SUB_111(3)	GLIOMA(4)	LUNG_C(5)	LUNG_D(7)	DLBCL(9)	CAR(11)	GCM(14)				ALLAML(2)	LEUKEMIA(2)	CLL_SUB_111(3)	GLIOMA(4)	LUNG_C(5)	LUNG_D(7)	DLBCL(9)	CAR(11)	GCM(14)
Fisher	97,89±0,03(25)	97,84±0,03(73)	73,27±0,1(6)	83,33±0,05(16)	94,96±0,02(80)	93,13±0,08(80)	99,52±0,01(49)	83,86±0,05(71)	95.58+/-0.00(80)			Fisher	97,14±0,06(44)	95,71±0,06(9)	77,51±0,03(7)	78,0±0,13(72)	93,61±0,05(5)	75,24±0,11(20)	99,52±0,01(22)	90,86±0,06(66)	97.79+/-0.0(79)
Relief	96,84±0,04(9)	95,73±0,04(63)	72,58±0,05(59)	80,0±0,08(29)	96,83±0,01(65)	98,62±0,03(55)	98,31±0,01(49)	91,24±0,02(77)	97.31+/-0.00(78)			Relief	95,81±0,06(16)	95,81±0,03(8)	82,09±0,08(39)	70,0±0,11(68)	92,13±0,05(27)	72,76±0,08(6)	100,0±0,0(17)	86,84±0,06(67)	98.81+/-0.0(36)
MRMR	75,61±0,08(80)	97,89±0,03(19)	62,77±0,03(40)	55,0±0,11(67)	97,99±0,01(77)	97,26±0,03(79)	99,52±0,01(18)	90,25±0,02(80)	96.5+/-0.01(71)			MRMR	78,0±0,07(58)	95,71±0,06(8)	58,5±0,07(11)	42,0±0,04(22)	69,52±0,07(1)	76,76±0,09(6)	73,04±0,07(48)	72,6±0,06(63)	98.3+/-0.0(54)
MI	96,84±0,04(7)	97,89±0,03(4)	74,49±0,08(4)	80,0±0,11(7)	97,12±0,01(56)	93,84±0,05(67)	99,76±0,0(70)	95,29±0,02(32)	95.37+/-0.00(79)			MI	98,57±0,03(53)	97,14±0,03(9)	72,09±0,08(9)	80,0±0,09(11)	94,59±0,04(34)	75,33±0,13(32)	100,0±0,0(24)	89,13±0,08(25)	98.78+/-0.0(57)
ls_l21	94,62±0,04(78)	96,78±0,03(76)	79,1±0,06(64)	60,0±0,11(53)	96,69±0,02(64)	94,55±0,02(42)	98,06±0,01(77)	89,92±0,03(65)	98.78+/-0.01(79)			ls_l21	83,43±0,05(78)	95,9±0,05(75)	63,0±0,06(75)	58,0±0,04(48)	85,24±0,05(80)	64,48±0,08(21)	97,82±0,01(37)	47,18±0,07(66)	98.37+/-0.0(79)
ll_l21	97,84±0,03(44)	92,57±0,03(46)	68,71±0,06(77)	81,67±0,06(76)	97,84±0,01(25)	93,84±0,03(65)	95,89±0,03(72)	88,2±0,04(75)	97.24+/-0.01(79)			ll_l21	93,05±0,05(53)	91,43±0,1(53)	58,5±0,13(24)	68,0±0,07(76)	93,62±0,05(23)	65,9±0,11(39)	95,65±0,02(78)	69,03±0,08(58)	96.53+/-0.0(60)
RFS	95,73±0,02(73)	96,84±0,03(49)	81,05±0,06(78)	65,0±0,14(56)	96,69±0,01(74)	93,2±0,04(58)	98,55±0,01(77)	89,93±0,05(60)	98.81+/-0.00(74)			RFS	90,29±0,09(78)	93,05±0,05(31)	64,86±0,04(63)	60,0±0,06(22)	86,26±0,08(79)	68,67±0,13(28)	98,55±0,01(41)	62,66±0,15(69)	98.47+/-0.0(63)
LASSO	90,35±0,04(52)	88,3±0,08(49)	71,27±0,04(70)	78,33±0,08(25)	97,55±0,01(76)	87,72±0,05(66)	98,8±0,02(40)	85,88±0,03(77)	95.03+/-0.01(64)			LASSO	88,86±0,07(53)	86,0±0,1(58)	59,45±0,08(28)	66,0±0,17(18)	92,13±0,05(75)	53,81±0,15(28)	97,35±0,03(40)	63,26±0,11(48)	94.86+/-0.0(53)
EN	90,35±0,04(52)	88,3±0,08(49)	71,27±0,04(70)	78,33±0,08(25)	97,55±0,01(76)	87,72±0,05(66)	98,8±0,02(40)	85,88±0,03(77)	95.03+/-0.01(64)			EN	88,86±0,07(53)	86,0±0,1(58)	59,45±0,08(28)	66,0±0,17(18)	92,13±0,05(75)	53,81±0,15(28)	97,35±0,03(40)	63,26±0,11(48)	94.86+/-0.0(53)
SMBA	84,04±0,11(80)	92,57±0,03(46)	75,31±0,1(61)	76,67±0,06(77)	96,26±0,01(64)	95,89±0,03(59)	99,76±0,0(37)	88,2±0,04(75)	97.24+/-0.01(79)			SMBA-CSFS	89,42±0,05(43)	93,57±0,05(55)	72,45±0,07(74)	80,0±0,11(55)	97,99±0,01(41)	97,95±0,02(28)	98,82±0,02(24)	95,96±0,02(54)	97.99+/-0.01(8)
SMBA-CSFS	89,42±0,05(43)	93,57±0,05(55)	72,45±0,07(74)	80,0±0,11(55)	97,99±0,01(41)	97,95±0,02(28)	98,8±0,02(24)	95,96±0,02(54)	97.99+/-0.01(8)			BSL	95,57±0,03	73,62±0,1	63,24±0,1	32±0,07	82,82±0,09	46,57±0,16	47,89±0,09	70,03±0,08	100±0.0
BSL	95,57±0,03	73,62±0,1	63,24±0,1	32±0,07	82,82±0,09	46,57±0,16	47,89±0,09	70,03±0,08	100±0.0
PRECISION, RECALL AND F1-MEASURE (SMBA-CSFS vs TFS)
	ALLAML(2)			LEUKEMIA(2)			CLL_SUB_111(3)			GLIOMA(3)			LUNG_C(5)			LUNG_D(7)			DLBCL(9)			CAR(11)			GCM(14)
	P	R	F1	P	R	F1	P	R	F1	P	R	F1	P	R	F1	P	R	F1	P	R	F1	P	R	F1	P	R	F1
Fisher	0,98(33)	0,98(33)	0.98	0,96(2)	0,96(2)	0.96	0,73(9)	0,73(9)	0.73	0,78(36)	0,78(36)	0.78	0,96(79)	0,96(79)	0.96	0,95(36)	0,95(36)	0.95	1,0(25)	1,0(25)	1	0,86(66)	0,86(66)	0.86	0.69(80)	0.69(80)	0.69
Relief	0,97(14)	0,97(14)	0.97	0,95(2)	0,95(2)	0.95	0,73(52)	0,73(52)	0.73	0,78(31)	0,78(31)	0.78	0,97(51)	0,97(51)	0.97	0,96(21)	0,96(21)	0.96	0,99(69)	0,99(69)	0.99	0,93(64)	0,93(64)	0.93	0.81(78)	0.81(78)	0.81
MRMR	0,85(72)	0,85(72)	0.85	0,96(14)	0,96(14)	0.96	0,65(33)	0,65(33)	0.65	0,55(73)	0,55(73)	0.55	0,98(79)	0,98(79)	0.98	0,98(37)	0,98(37)	0.98	1,0(26)	1,0(26)	1	0,95(75)	0,95(75)	0.95	0.75(71)	0.75(71)	0.75
MI	0,97(2)	0,97(2)	0.97	0,96(3)	0,96(3)	0.96	0,83(29)	0,83(29)	0.83	0,77(20)	0,77(20)	0.77	0,97(80)	0,97(80)	0.97	0,96(37)	0,96(37)	0.96	1,0(62)	1,0(62)	1	0,95(62)	0,95(62)	0.95	0.68(77)	0.68(77)	0.68
ls_l21	0,94(73)	0,94(73)	0.94	0,96(54)	0,96(54)	0.96	0,75(74)	0,75(74)	0.75	0,67(59)	0,67(59)	0.67	0,98(80)	0,98(80)	0.98	0,97(72)	0,97(72)	0.97	0,99(48)	0,99(48)	0.99	0,88(74)	0,88(74)	0.88	0.91(79)	0.91(79)	0.91
ll_l21	0,98(53)	0,98(53)	0.98	0,93(80)	0,93(80)	0.93	0,69(51)	0,69(51)	0.69	0,72(68)	0,72(68)	0.72	0,97(42)	0,97(42)	0.97	0,93(78)	0,93(78)	0.93	0,97(73)	0,97(73)	0.97	0,87(72)	0,87(72)	0.87	0.81(79)	0.81(79)	0.81
RFS	0,95(58)	0,95(58)	0.95	0,98(33)	0,98(33)	0.98	0,78(79)	0,78(79)	0.78	0,65(60)	0,65(60)	0.65	0,97(74)	0,97(74)	0.97	0,97(77)	0,97(77)	0.97	0,99(57)	0,99(57)	0.99	0,89(80)	0,89(80)	0.89	0.92(69)	0.92(69)	0.92
LASSO	0,88(79)	0,88(79)	0.88	0,86(75)	0,86(75)	0.86	0,73(68)	0,73(68)	0.73	0,8(34)	0,8(34)	0.8	0,97(80)	0,97(80)	0.97	0,86(45)	0,86(45)	0.86	0,99(47)	0,99(47)	0.99	0,86(77)	0,86(77)	0.86	0.65(64)	0.65(64)	0.65
EN	0,88(79)	0,88(79)	0.88	0,86(75)	0,86(75)	0.86	0,73(68)	0,73(68)	0.73	0,8(34)	0,8(34)	0.8	0,97(80)	0,97(80)	0.97	0,86(45)	0,86(45)	0.86	0,99(47)	0,99(47)	0.99	0,86(77)	0,86(77)	0.86	0.65(64)	0.65(64)	0.65
SMRS	0,89(40)	0,89(40)	0.89	0,93(80)	0,93(80)	0.93	0,74(42)	0,74(42)	0.74	0,72(60)	0,72(60)	0.72	0,97(66)	0,97(66)	0.97	0,95(48)	0,95(48)	0.95	1,0(31)	1,0(31)	1	0,87(72)	0,87(72)	0.87	0.81(79)	0.81(79)	0.81
SMBA-CSFS	0,9(78)	0,9(78)	0.9	0,95(55)	0,95(55)	0.95	0,71(67)	0,71(67)	0.71	0,75(25)	0,75(25)	0.75	0,98(73)	0,98(73)	0.98	0,98(32)	0,98(32)	0.98	1.0(19)	1.0(19)	1	0,96(50)	0,96(50)	0.96	0.87(79)	0.87(79)	0.87
BSL	0.95	0.95	0.95	0.74	0.73	0.734966	0.75	0.72	0.734694	0.54	0.54	0.54	0.57	0.57	0.57	0.2	0.13	0.157576	0.99	0.99	0.99	0.93	0.91	0.919891	0.94	0.93	0.934973
PRECISION, RECALL AND F1-MEASURE (SMBA-CSFS vs GF-CSFS)
	ALLAML(2)			LEUKEMIA(2)			CLL_SUB_111(3)			GLIOMA(3)			LUNG_C(5)			LUNG_D(7)			DLBCL(9)			CAR(11)			GCM(14)
	P	R	F1	P	R	F1	P	R	F1	P	R	F1	P	R	F1	P	R	F1	P	R	F1	P	R	F1	P	R	F1
Fisher	0.98(62)	0.98(62)	0.98	0.97(4)	0.97(4)	0.97	0.8(6)	0.8(6)	0.8	0.71(64)	0.68(14)	0.69	0.99(79)	0.99(79)	0.99	0.97(33)	0.97(33)	0.97	1.0(23)	1.0(23)	1	0.98(71)	0.98(33)	0.98	0.85(75)	0.85(75)	0.85
Relief	0.97(11)	0.97(11)	0.97	0.97(6)	0.97(6)	0.97	0.77(57)	0.77(57)	0.77	0.78(22)	0.73(28)	0.75	0.97(72)	0.97(67)	0.97	0.97(13)	0.97(13)	0.97	1.0(37)	1.0(37)	1	0.97(80)	0.97(80)	0.97	0.92(36)	0.92(36)	0.92
MRMR	0.81(75)	0.81(75)	0.81	0.96(7)	0.96(7)	0.96	0.84(30)	0.84(30)	0.84	0.76(54)	0.73(54)	0.74	0.98(70)	0.98(70)	0.98	0.96(58)	0.96(23)	0.96	1.0(10)	1.0(10)	1	0.98(55)	0.98(53)	0.98	0.88(54)	0.88(54)	0.88
MI	0.98(22)	0.98(22)	0.98	0.99(4)	0.99(4)	0.99	0.83(16)	0.82(16)	0.82	0.76(66)	0.72(66)	0.74	0.98(20)	0.98(20)	0.98	0.98(48)	0.98(48)	0.98	1.0(10)	1.0(10)	1	0.98(79)	0.98(79)	0.98	0.91(57)	0.91(57)	0.91
ls_l21	0.94(67)	0.94(67)	0.94	0.94(80)	0.94(80)	0.94	0.75(79)	0.76(79)	0.75	0.6(42)	0.53(42)	0.56	0.98(53)	0.98(53)	0.98	0.92(68)	0.92(68)	0.92	0.98(79)	0.97(79)	0.97	0.78(80)	0.78(80)	0.78	0.89(79)	0.89(79)	0.89
ll_l21	0.98(51)	0.98(51)	0.98	0.92(57)	0.91(57)	0.91	0.74(72)	0.74(72)	0.74	0.68(66)	0.63(73)	0.65	0.98(37)	0.98(37)	0.98	0.93(64)	0.93(64)	0.93	0.97(80)	0.97(80)	0.97	0.9(69)	0.9(69)	0.9	0.76(60)	0.76(60)	0.76
RFS	0.95(77)	0.95(77)	0.95	0.93(52)	0.93(52)	0.93	0.76(80)	0.76(80)	0.76	0.55(64)	0.55(64)	0.55	0.98(71)	0.98(71)	0.98	0.92(76)	0.92(76)	0.92	0.98(79)	0.98(79)	0.98	0.83(80)	0.83(80)	0.83	0.89(63)	0.89(63)	0.89
LASSO	0.88(52)	0.88(52)	0.88	0.91(73)	0.91(73)	0.91	0.75(31)	0.74(31)	0.74	0.66(62)	0.63(17)	0.64	0.98(80)	0.98(80)	0.98	0.85(44)	0.85(44)	0.85	0.98(70)	0.98(70)	0.98	0.86(80)	0.86(80)	0.86	0.64(53)	0.64(53)	0.64
EN	0.88(52)	0.88(52)	0.88	0.91(73)	0.91(73)	0.91	0.75(31)	0.74(31)	0.74	0.66(62)	0.63(17)	0.64	0.98(80)	0.98(80)	0.98	0.85(44)	0.85(44)	0.85	0.98(70)	0.98(70)	0.98	0.86(80)	0.86(80)	0.86	0.64(53)	0.64(53)	0.64
SMBA-CSFS	0.91(78)	0.9(78)	0.9	0.95(55)	0.95(55)	0.95	0.71(69)	0.71(67)	0.71	0.78(25)	0.75(25)	0.76	0.98(73)	0.98(73)	0.98	0,98(32)	0,98(32)	0.98	1.0(19)	1.0(19)	1	0.98(50)	0.98(50)	0.98	0.87(79)	0.87(79)	0.87
BSL	0.95	0.95	0.95	0.74	0.73	0.734966	0.75	0.72	0.734694	0.54	0.54	0.54	0.57	0.57	0.57	0.2	0.13	0.157576	0.99	0.99	0.99	0.93	0.91	0.919891	0.94	0.93	0.934973
FRIEDMAN TEST SMBA-CSFS vs TFS													FRIEDMAN TEST SMBA-CSFS vs GF-CSFS
	ALLAML(2)	LEUKEMIA(2)	CLL_SUB_111(3)	GLIOMA(4)	LUNG_C(5)	LUNG_D(7)	DLBCL(9)	CAR(11)	GCM(14)	CR	CR≥5			ALLAML(2)	LEUKEMIA(2)	CLL_SUB_111(3)	GLIOMA(4)	LUNG_C(5)	LUNG_D(7)	DLBCL(9)	CAR(11)	GCM(14)	CR	CR≥5
Fisher	1.68	2.06	8.46	2.29	10.64	8.38	2.61	10.19	8.44	54.75	40.26		Fisher	1.93	2.08	2	2.17	2.81	5.13	3.02	1.99	5.92	27.05	18.87
Relief	3.22	4.46	7.19	4.39	5.79	1.86	7.09	3.44	6.84	44.28	25.02		Relief	2.77	2.21	1.24	4.53	4.64	3.98	1.57	3.85	1.42	26.21	15.46
MRMR	10.45	2.44	10.74	10.77	8.13	3.06	1.85	5.45	5.51	58.4	24		MRMR	10.69	6.06	8.18	9.86	9.94	4.84	5.04	4.3	3.79	62.7	27.91
MI	1.84	2.92	4.39	2.21	4.14	7.06	3.84	1.75	8.61	36.76	25.4		MI	1.37	2.52	3.26	1.89	2.6	2.76	1.66	2.87	1.61	20.54	11.5
ls_l21	5.17	5.04	2.27	9.8	8.74	4.97	9.67	5.52	2.71	53.89	31.61		ls_l21	9.48	5.79	6.89	8.57	8.88	7.09	6.42	9.89	5.91	68.92	38.19
ll_l21	5.4	7.66	8.4	4.53	2.46	7.17	10.93	8.07	5.52	60.14	34.15		ll_l21	6.99	7.85	7.54	5.74	5.15	6.51	8.93	7.1	8.22	64.03	35.91
RFS	6.41	4.75	2.33	9.24	7.75	6.57	7.78	4.5	2.21	51.54	28.81		RFS	6.76	5.13	6.38	8.03	8.14	5.45	5.46	7.14	4.55	57.04	30.74
LASSO	6.94	10.41	5.77	5.59	4.27	10.24	6.91	8.88	9.24	68.25	39.54		LASSO	6.81	9.47	7.99	6.04	5.84	9.13	7.01	7.92	9.38	69.59	39.28
EN	6.94	10.41	5.77	5.59	4.27	10.24	6.91	8.88	9.24	68.25	39.54		EN	6.81	9.47	7.99	6.04	5.84	9.13	7.01	7.92	9.38	69.59	39.28
SMBA	9.09	7.66	3.29	7.36	8.19	5.07	3.15	8.07	5.52	57.4	30		SMBA-CSFS	7.94	5.61	3.54	2.14	1.16	1	3.5	1.29	4.31	30.49	11.26
SMBA-CSFS	8.86	8.18	7.3	4.23	1.61	1.33	4.26	1.25	2.15	39.17	10.6
POST-HOC TEST (SMBA-CSFS vs TFS)												POST-HOC TEST (SMBA-CSFS vs GF-CSFS)
	ALLAML(2)	LEUKEMIA(2)	CLL_SUB_111(3)	GLIOMA(4)	LUNG_C(5)	LUNG_D(7)	DLBCL(9)	CAR(11)	GCM(14)				ALLAML(2)	LEUKEMIA(2)	CLL_SUB_111(3)	GLIOMA(4)	LUNG_C(5)	LUNG_D(7)	DLBCL(9)	CAR(11)	GCM(14)
Fisher	0	0	1	0.0121096	0	0	2.38768e-05	0	0			Fisher	0	9.089e-10	0.0593717	1	0.0267949	0	1	1	0.9058
Relief	0	7.95886e-11	1	1	1.09912e-13	1	0.0275635	0.00158007	0			Relief	0	4.55279e-09	6.97973e-05	2.75495e-05	1.59273e-11	2.31591e-08	2.84464e-06	3.89527e-06	6.66467e-11
MRMR	0.135737	0	1.07856e-08	0	0	0.0803936	4.20594e-09	6.10623e-14	8.53915e-09			MRMR	8.6402e-06	1	0	0	0	3.9968e-14	2.09832e-13	0	1
MI	0	0	5.06726e-07	0.00619752	8.59391e-05	0	0.361918	1	0			MI	0	2.00472e-07	1	1	0.120363	0.010424	8.55069e-06	0.0430264	1.04213e-09
ls_l21	1.12147e-10	1.20502e-07	0	0	0	4.32248e-10	0	2.44249e-14	1			ls_l21	0.178306	1	1.06495e-10	0	0	0	1.98064e-07	0	1
ll_l21	2.22013e-09	1	1	1	1	0	0	0	6.75213e-09			ll_l21	1	0.0010909	0	2.71783e-12	0	0	0	0	4.56635e-11
RFS	0.000164081	3.58802e-09	0	0	0	0	8.59391e-05	3.15505e-08	1			RFS	1	1	1.38543e-07	0	0	0	0.0110896	0	1
LASSO	0.013297	0.0010909	0.102664	0.515448	2.54132e-05	0	0.0909033	0	0			LASSO	1	9.7089e-12	0	1.9984e-14	0	0	2.36691e-11	0	0
EN	0.013297	0.0010909	0.102664	0.515448	2.54132e-05	0	0.0909033	0	0			EN	1	9.7089e-12	0	1.9984e-14	0	0	2.36691e-11	0	0
SMBA	1	1	2.68674e-13	1.39462e-07	0	1.22137e-10	0.00308895	0	6.75213e-09
