# Supplementary material for: A Sparse-Modeling Based Approach for Class Specific Feature Selection
Source: PeerJ Comput Sci. 2019 Nov 18;5:e237. doi: 10.7717/peerj-cs.237 (PMC7924712; doi:10.7717/peerj-cs.237)
Supplement: Supplemental Information 11 — The model evaluation metrics were computed taking into account the top 20 and 80 selected features with 5 k-fold CV. [file peerj-cs-05-237-s011.xlsx]

## Sheet: No. 20 features
AVERAGE ACCURACY (SMBA-CSFS vs TFS)												AVERAGE ACCURACY (SMBA-CSFS vs GF-CSFS)
	ALLAML(2)	LEUKEMIA(2)	CLL_SUB_111(3)	GLIOMA(4)	LUNG_C(5)	LUNG_D(7)	DLBCL(9)	CAR(11)	GCM(14)				ALLAML(2)	LEUKEMIA(2)	CLL_SUB_111(3)	GLIOMA(4)	LUNG_C(5)	LUNG_D(7)	DLBCL(9)	CAR(11)	GCM(14)
Fisher	94,74±0,07(13)	97,89±0,03(2)	73,18±0,08(12)	78,33±0,07(14)	92,52±0,02(20)	73,47±0,07(6)	94,44±0,03(20)	63,31±0,07(18)	95.27±0.01(18)			Fisher	94,57±0,05(7)	98,67±0,03(2)	68,5±0,09(6)	72,0±0,15(6)	95,57±0,02(19)	76,76±0,05(12)	98,55±0,01(20)	86,81±0,04(20)	98.2±0.0(16)
Relief	94,74±0,06(4)	98,95±0,02(5)	73,83±0,08(14)	81,67±0,03(16)	95,11±0,01(19)	85,66±0,07(17)	93,0±0,03(9)	76,41±0,05(15)	93.16±0.01(14)			Relief	94,48±0,05(20)	95,9±0,03(6)	75,85±0,11(13)	66,0±0,05(19)	92,62±0,05(19)	72,86±0,13(18)	98,55±0,01(11)	83,98±0,07(20)	98.03±0.0(20)
MRMR	76,43±0,13(8)	94,74±0,05(3)	64,15±0,08(12)	61,67±0,1(8)	94,53±0,01(19)	85,01±0,04(20)	97,1±0,02(13)	78,44±0,06(18)	95.54±0.01(19)			MRMR	63,9±0,05(2)	94,57±0,05(1)	53,04±0,11(11)	54,0±0,14(16)	84,78±0,08(18)	75,33±0,08(6)	78,77±0,09(19)	79,3±0,05(20)	97.99±0.01(17)
MI	94,74±0,07(8)	97,89±0,03(2)	79,1±0,03(8)	71,67±0,08(13)	95,54±0,02(19)	80,9±0,12(17)	94,93±0,01(19)	83,85±0,02(18)	94.86±0.01(19)			MI	93,14±0,04(2)	98,57±0,03(3)	70,36±0,06(13)	74,0±0,12(10)	92,63±0,06(18)	72,57±0,05(9)	98,55±0,0(10)	84,52±0,09(16)	98.37±0.0(14)
ls_l21	90,41±0,06(19)	89,42±0,05(20)	69,96±0,07(20)	60,0±0,1(15)	91,22±0,03(16)	74,14±0,1(14)	86,23±0,03(19)	69,73±0,04(19)	95.07±0.01(16)			ls_l21	73,9±0,15(16)	70,48±0,14(20)	59,45±0,09(12)	56,0±0,14(14)	75,34±0,07(20)	61,81±0,13(13)	88,91±0,05(19)	35,01±0,07(19)	95.48±0.0(17)
ll_l21	87,13±0,06(19)	83,1±0,06(19)	64,77±0,1(18)	81,67±0,1(18)	95,25±0,02(20)	76,16±0,04(14)	88,65±0,04(14)	68,7±0,07(17)	94.73±0.01(17)			ll_l21	68,0±0,11(15)	80,48±0,1(19)	57,63±0,06(17)	74,0±0,08(18)	76,87±0,05(20)	50,67±0,11(15)	88,89±0,03(17)	40,82±0,11(13)	93.27±0.0(19)
RFS	78,83±0,11(20)	87,08±0,08(19)	62,77±0,07(20)	68,33±0,1(18)	92,52±0,02(20)	73,98±0,11(20)	90,09±0,03(20)	73,43±0,09(15)	95.41±0.01(19)			RFS	76,29±0,06(19)	76,38±0,12(3)	59,53±0,06(11)	62,0±0,15(11)	78,82±0,03(16)	56,29±0,08(9)	90,6±0,04(20)	54,97±0,23(19)	95.34±0.01(15)
LASSO	84,91±0,1(15)	73,33±0,1(5)	64,77±0,08(10)	65,0±0,11(18)	93,67±0,01(20)	80,23±0,1(16)	89,37±0,01(19)	64,29±0,04(17)	94.49±0.01(20)			LASSO	70,57±0,15(19)	73,33±0,1(16)	50,4±0,05(14)	60,0±0,11(5)	78,29±0,07(13)	53,62±0,1(17)	90,35±0,04(16)	46,0±0,07(15)	93.13±0.0(14)
EN	84,85±0,12(13)	75,44±0,07(5)	67,35±0,08(8)	68,33±0,13(20)	94,24±0,01(20)	78,9±0,08(9)	89,62±0,02(18)	64,64±0,05(18)	94.39±0.01(20)			EN	70,67±0,13(19)	74,95±0,11(14)	49,53±0,06(6)	58,0±0,07(14)	79,28±0,06(13)	55,14±0,11(19)	89,63±0,05(19)	44,25±0,06(16)	93.33±0.0(16)
SMBA	86,32±0,1(20)	80,94±0,06(18)	73,94±0,06(4)	76,67±0,08(19)	95,83±0,01(18)	76,23±0,07(13)	95,65±0,02(20)	66,67±0,05(17)	94.69±0.01(18)			SMBA-CSFS	75,44±0,07(20)	83,04±0,05(17)	68,58±0,04(13)	75,0±0,09(18)	98,85±0,01(18)	91,91±0,06(19)	97,77±0,02(18)	90,9±0,03(19)	98.49±0.01(16)
SMBA-CSFS	75,44±0,07(20)	83,04±0,05(17)	68,58±0,04(13)	75,0±0,09(18)	98,85±0,01(18)	91,91±0,06(19)	97,77±0,02(18)	90,9±0,03(19)	98.49±0.01(16)			BSL	90,38±0,05	75,23±0,06	68,5±0,14	58±0,20	86,23±0,05	58,86±0,18	60,32±0,13	68,91±0,08	100±0.0
BSL	90,38±0,05	75,23±0,06	68,5±0,14	58±0,20	86,23±0,05	58,86±0,18	60,32±0,13	68,91±0,08	100±0.0
PRECISION, RECALL AND F1-MEASURE (SMBA-CSFS vs TFS)
	ALLAML(2)			LEUKEMIA(2)			CLL_SUB_111(3)			GLIOMA(3)			LUNG_C(5)			LUNG_D(7)			DLBCL(9)			CAR(11)			GCM(14)
	P	R	F1	P	R	F1	P	R	F1	P	R	F1	P	R	F1	P	R	F1	P	R	F1	P	R	F1	P	R	F1
Fisher	0.94(15)	0.94(15)	0.94	0.99(2)	0.99(2)	0.99	0.76(8)	0.76(8)	0.76	0.71(3)	0.7(3)	0.7	0.93(19)	0.93(19)	0.93	0.75(15)	0.76(10)	0.75	0.94(20)	0.94(20)	0.94	0.68(20)	0.68(20)	0.68	0.67(18)	0.67(18)	0.67
Relief	0.96(7)	0.96(7)	0.96	0.98(4)	0.98(4)	0.98	0.76(15)	0.76(15)	0.76	0.7(16)	0.7(16)	0.7	0.96(20)	0.96(20)	0.96	0.82(19)	0.82(19)	0.82	0.93(14)	0.93(13)	0.93	0.78(20)	0.78(20)	0.78	0.53(14)	0.52(14)	0.52
MRMR	0.77(17)	0.77(17)	0.77	0.98(5)	0.98(5)	0.98	0.62(20)	0.63(20)	0.62	0.61(10)	0.62(10)	0.61	0.93(19)	0.93(19)	0.93	0.86(19)	0.86(19)	0.86	0.94(5)	0.94(5)	0.94	0.86(17)	0.86(17)	0.86	0.67(19)	0.69(19)	0.68
MI	0.95(3)	0.95(3)	0.95	0.98(8)	0.98(8)	0.98	0.77(14)	0.76(14)	0.76	0.74(19)	0.73(19)	0.73	0.95(20)	0.95(20)	0.95	0.85(20)	0.84(20)	0.84	0.94(17)	0.94(17)	0.94	0.81(9)	0.81(9)	0.81	0.66(19)	0.64(19)	0.65
ls_l21	0.8(16)	0.8(16)	0.8	0.86(20)	0.85(20)	0.85	0.67(16)	0.67(16)	0.67	0.62(10)	0.6(11)	0.61	0.94(20)	0.94(20)	0.94	0.78(17)	0.78(17)	0.78	0.88(20)	0.88(20)	0.88	0.7(18)	0.69(18)	0.69	0.66(16)	0.65(16)	0.65
ll_l21	0.84(19)	0.84(19)	0.84	0.78(17)	0.78(20)	0.78	0.67(20)	0.67(20)	0.67	0.71(18)	0.7(18)	0.7	0.94(18)	0.94(18)	0.94	0.77(11)	0.76(11)	0.76	0.9(16)	0.9(16)	0.9	0.65(20)	0.65(20)	0.65	0.64(18)	0.63(17)	0.63
RFS	0.85(18)	0.85(18)	0.85	0.81(20)	0.81(20)	0.81	0.63(20)	0.64(20)	0.63	0.66(18)	0.67(10)	0.66	0.92(17)	0.92(17)	0.92	0.77(20)	0.76(20)	0.76	0.89(11)	0.89(13)	0.89	0.7(17)	0.7(17)	0.7	0.68(19)	0.68(19)	0.68
LASSO	0.87(14)	0.87(14)	0.87	0.73(11)	0.72(11)	0.72	0.64(6)	0.65(6)	0.64	0.77(20)	0.73(20)	0.75	0.93(15)	0.93(15)	0.93	0.81(20)	0.81(20)	0.81	0.91(14)	0.91(14)	0.91	0.66(15)	0.66(15)	0.66	0.62(20)	0.61(20)	0.61
EN	0.86(13)	0.86(13)	0.86	0.72(11)	0.72(11)	0.72	0.64(6)	0.64(6)	0.64	0.79(18)	0.75(18)	0.77	0.91(14)	0.91(14)	0.91	0.8(16)	0.8(16)	0.8	0.9(12)	0.9(12)	0.9	0.67(15)	0.67(15)	0.67	0.62(20)	0.61(20)	0.61
SMBA	0.83(8)	0.83(8)	0.83	0.82(19)	0.82(19)	0.82	0.77(16)	0.76(16)	0.76	0.7(16)	0.7(16)	0.7	0.95(20)	0.95(19)	0.95	0.8(15)	0.79(15)	0.79	0.96(14)	0.96(14)	0.96	0.62(20)	0.62(20)	0.62	0.63(18)	0.63(18)	0.63
SMBA-CSFS	0.81(10)	0.81(10)	0.81	0.83(19)	0.83(19)	0.83	0.68(14)	0.67(14)	0.67	0.71(20)	0.7(20)	0.7	0.98(17)	0.98(17)	0.98	0.97(19)	0.97(19)	0.97	0.99(17)	0.99(17)	0.99	0.96(16)	0.96(16)	0.96	0.88(18)	0.87(18)	0.87
BSL	0.94	0.93	0.934973	0.93	0.94	0.934973	0.75	0.77	0.759868	0.72	0.78	0.7488	0.75	0.75	0.75	0.5	0.42	0.456522	0.94	0.94	0.94	0.88	0.89	0.884972	0.83	0.8	0.814724
PRECISION, RECALL AND F1-MEASURE (SMBA-CSFS vs GF-CSFS)
	ALLAML(2)			LEUKEMIA(2)			CLL_SUB_111(3)			GLIOMA(3)			LUNG_C(5)			LUNG_D(7)			DLBCL(9)			CAR(11)			GCM(14)
	P	R	F1	P	R	F1	P	R	F1	P	R	F1	P	R	F1	P	R	F1	P	R	F1	P	R	F1	P	R	F1
Fisher	0.95(7)	0.95(7)	0.95	0.99(15)	0.99(15)	0.99	0.79(17)	0.79(17)	0.79	0.75(13)	0.75(13)	0.75	0.99(18)	0.99(18)	0.99	0.93(9)	0.93(9)	0.93	0.99(10)	0.99(10)	0.99	0.94(17)	0.94(17)	0.94	0.88(16)	0.87(16)	0.87
Relief	0.95(5)	0.95(5)	0.95	0.98(8)	0.98(14)	0.98	0.81(6)	0.81(6)	0.81	0.62(20)	0.62(20)	0.62	0.99(14)	0.99(14)	0.99	0.93(13)	0.93(13)	0.93	0.98(5)	0.98(5)	0.98	0.94(19)	0.94(19)	0.94	0.87(20)	0.86(20)	0.86
MRMR	0.73(6)	0.72(6)	0.72	0.99(8)	0.99(8)	0.99	0.8(14)	0.8(8)	0.8	0.71(14)	0.7(20)	0.7	0.98(16)	0.98(14)	0.98	0.92(9)	0.92(7)	0.92	0.99(15)	0.99(12)	0.99	0.94(17)	0.94(17)	0.94	0.87(17)	0.86(17)	0.86
MI	0.96(3)	0.96(3)	0.96	0.99(19)	0.99(19)	0.99	0.81(19)	0.81(19)	0.81	0.71(20)	0.7(14)	0.7	0.99(15)	0.99(15)	0.99	0.94(11)	0.94(11)	0.94	0.99(15)	0.99(15)	0.99	0.96(20)	0.96(20)	0.96	0.89(14)	0.89(14)	0.89
ls_l21	0.84(13)	0.83(13)	0.83	0.94(20)	0.94(20)	0.94	0.67(9)	0.68(18)	0.67	0.62(20)	0.6(18)	0.61	0.93(20)	0.93(20)	0.93	0.84(14)	0.84(14)	0.84	0.88(20)	0.88(17)	0.88	0.65(17)	0.66(17)	0.65	0.69(19)	0.68(17)	0.68
ll_l21	0.81(19)	0.81(19)	0.81	0.84(19)	0.84(19)	0.84	0.66(19)	0.66(10)	0.66	0.54(12)	0.53(1)	0.53	0.95(20)	0.95(20)	0.95	0.8(13)	0.8(13)	0.8	0.88(17)	0.88(17)	0.88	0.65(20)	0.65(20)	0.65	0.54(19)	0.53(19)	0.53
RFS	0.85(14)	0.85(14)	0.85	0.96(20)	0.96(20)	0.96	0.75(18)	0.76(18)	0.75	0.63(19)	0.62(19)	0.62	0.93(19)	0.93(19)	0.93	0.81(20)	0.82(13)	0.81	0.89(19)	0.9(19)	0.89	0.74(16)	0.74(16)	0.74	0.68(15)	0.67(15)	0.67
LASSO	0.83(12)	0.83(12)	0.83	0.82(17)	0.82(17)	0.82	0.67(9)	0.67(8)	0.67	0.58(4)	0.58(4)	0.58	0.92(20)	0.92(20)	0.92	0.82(11)	0.82(11)	0.82	0.91(10)	0.91(10)	0.91	0.69(14)	0.68(19)	0.68	0.54(14)	0.52(14)	0.53
EN	0.85(15)	0.85(15)	0.85	0.78(11)	0.78(11)	0.78	0.7(8)	0.7(8)	0.7	0.59(17)	0.58(17)	0.58	0.92(20)	0.92(20)	0.92	0.82(11)	0.82(11)	0.82	0.91(8)	0.91(8)	0.91	0.7(14)	0.68(20)	0.69	0.56(16)	0.53(16)	0.54
SMBA-CSFS	0.81(10)	0.81(10)	0.81	0.83(19)	0.83(19)	0.83	0.68(14)	0.67(14)	0.67	0.71(20)	0.7(20)	0.7	0.98(17)	0.98(17)	0.98	0.97(19)	0.97(19)	0.97	0.99(17)	0.99(17)	0.99	0.96(16)	0.96(16)	0.96	0.88(18)	0.87(18)	0.87
BSL	0.94	0.93	0.934973	0.93	0.94	0.934973	0.75	0.77	0.759868	0.72	0.78	0.7488	0.75	0.75	0.75	0.5	0.42	0.456522	0.94	0.94	0.94	0.88	0.89	0.884972	0.83	0.8	0.814724
FRIEDMAN TEST (SMBA-CSFS vs TFS)													FRIEDMAN TEST (SMBA-CSFS vs GF-CSFS)
	ALLAML(2)	LEUKEMIA(2)	CLL_SUB_111(3)	GLIOMA(4)	LUNG_C(5)	LUNG_D(7)	DLBCL(9)	CAR(11)	GCM(14)	CR	CR≥5			ALLAML(2)	LEUKEMIA(2)	CLL_SUB_111(3)	GLIOMA(4)	LUNG_C(5)	LUNG_D(7)	DLBCL(9)	CAR(11)	GCM(14)	CR	CR≥5
Fisher	2.38	2.08	2.9	2.58	8.75	8.8	6	10.5	4.08	48.07	38.13		Fisher	2	2.7	2.77	2.45	2.83	2.85	1.9	2.25	2.68	22.43	12.51
Relief	1.75	2.27	3.15	3.4	3.88	3.73	5.6	3.35	10.85	37.98	27.41		Relief	1.98	2.77	1.35	5.97	3.5	4.35	2.27	3.3	2.88	28.37	16.3
MRMR	9.35	3.48	7.55	8.6	7	3.7	3.5	4.4	2.35	49.93	20.95		MRMR	9.75	2.45	8.1	8.95	5.6	2.83	5.2	4.7	4.3	51.88	22.63
MI	1.9	2.17	1.3	3.98	2.77	6.38	3.55	2	5.03	29.08	19.73		MI	2.02	2.08	2.83	2.08	2.52	4.03	2.52	3.05	1.6	22.73	13.72
ls_l21	5.75	8.07	6.35	9.4	9.7	9.8	10.15	7.55	5.72	72.49	42.92		ls_l21	7.08	9.8	6.45	7.9	9.45	7.13	7.95	9.95	6.28	71.99	40.76
ll_l21	8.25	7.42	9.38	4.75	6.05	7.9	9.25	8.38	7.65	69.03	39.23		ll_l21	8.65	8.25	6.25	4.3	7.3	9.05	8.65	8.75	8.6	69.8	42.35
RFS	8.9	8.25	9.45	7.85	9.28	9.32	9.2	5.65	6.18	74.08	39.63		RFS	6.9	8.72	6.05	7.63	6.5	8.47	6	6.05	6.68	63	33.7
LASSO	6.65	9.22	8.07	7.4	7.33	4.25	6.85	7.38	7.85	65	33.66		LASSO	8.4	8.55	9.18	6.45	8.15	7.5	6.25	7.33	9.22	71.03	38.45
EN	6.78	9.07	8.3	7.65	7.47	4.95	6.95	7.33	7.8	66.3	34.5		EN	8.43	8.78	8.72	6.88	8	7.8	6.15	7.63	9.12	71.51	38.7
SMBA	5.5	7.85	3.1	6.67	2.67	6.17	3.9	8.47	7.18	51.51	28.39		SMBA-CSFS	5.6	5.4	3.3	2.4	1.15	1	3.3	1.5	3.65	27.3	10.6
SMBA-CSFS	8.8	6.1	6.45	3.73	1.1	1	1.05	1	1.32	30.55	5.47
POST-HOC TEST (SMBA-CSFS vs TFS)													POST-HOC TEST (SMBA-CSFS vs GF-CSFS)
	ALLAML(2)	LEUKEMIA(2)	CLL_SUB_111(3)	GLIOMA(4)	LUNG_C(5)	LUNG_D(7)	DLBCL(9)	CAR(11)	GCM(14)					ALLAML(2)	LEUKEMIA(2)	CLL_SUB_111(3)	GLIOMA(4)	LUNG_C(5)	LUNG_D(7)	DLBCL(9)	CAR(11)	GCM(14)
Fisher	49600000	0.00683093	0.0391777	1	165000	5670	0.000129944	0	0.480754				Fisher	0.0328966	0.552359	1	1	1	1	1	1	1
Relief	986000	0.0145929	0.0909033	1	0.448161	0.515448	0.000789902	1	0				Relief	0.0301203	0.677608	1	0.00848197	0.634872	0.0210184	1	1	1
MRMR	1	0.677608	1	0.000184227	10200000	0.552359	1	0.0653338	1				MRMR	0.00417661	0.270189	241000000000	353000	0.000150919	1	0.00500877	0.000210933	1
MI	26100000	0.0100273	500000000000	1	1	164000000000	0.942788	1	0.0230456				MI	0.0359096	0.0837655	1	1	1	0.0711157	1	1	1
ls_l21	0.200023	1	1	34500000000	122	0	0	23300000	0.00149924				ls_l21	1	0.00149924	0.0450735	415000000	0	71100	2840000000	0	0.27503
ll_l21	1	1	0.2909	1	0.000129944	26100000	2930	1120000	8.98154e-08				ll_l21	0.200023	0.361918	0.0927836	1	5990000	0	23400000	16500	1.05282e-05
RFS	1	1	0.232718	0.00461344	3540	110	4270	0.000509696	0.000206732				RFS	1	0.0837655	0.183384	21800000000	10300000000	2600	0.0656185	90500000000	0.0711157
LASSO	1	0.158759	1	0.0252103	1610000000	0.106885	17600000000	66800000	2.71104e-08				LASSO	0.417561	0.146836	380000000	0.0010512	11900	508000	0.0237001	52700000	2.60262e-07
EN	1	0.25082	1	0.0100273	66800000	0.00911714	10200000	89800000	3.66974e-08				EN	0.388847	0.0710141	657000000	0.000132935	378000	552000	0.0359527	71100	4.83748e-07
SMBA	0.0909033	1	0.0771472	0.270189	1	443000000000	0.361918	56400	1.34002e-06

## Sheet: No. 80 features
AVERAGE ACCURACY (SMBA-CSFS vs TFS)												AVERAGE ACCURACY (SMBA-CSFS vs GF-CSFS)
	ALLAML(2)	LEUKEMIA(2)	CLL_SUB_111(3)	GLIOMA(4)	LUNG_C(5)	LUNG_D(7)	DLBCL(9)	CAR(11)	GCM(14)				ALLAML(2)	LEUKEMIA(2)	CLL_SUB_111(3)	GLIOMA(4)	LUNG_C(5)	LUNG_D(7)	DLBCL(9)	CAR(11)	GCM(14)
Fisher	94,74±0,07(13)	97,89±0,03(2)	73,85±0,02(59)	78,33±0,07(14)	97,84±0,0(76)	83,66±0,06(77)	95,17±0,03(66)	85,51±0,06(79)	96.39+/-0.00(80)			Fisher	94,57±0,05(7)	98,67±0,03(2)	75,77±0,09(43)	82,0±0,12(66)	95,57±0,02(19)	76,95±0,09(40)	99,28±0,01(46)	88,52±0,04(69)	98.2+/-0.0(16)
Relief	94,74±0,06(4)	98,95±0,02(5)	73,83±0,08(14)	81,67±0,03(16)	98,71±0,01(78)	85,68±0,05(25)	93,71±0,03(25)	84,85±0,04(77)	94.35+/-0.01(77)			Relief	94,57±0,05(56)	95,9±0,03(6)	75,85±0,11(13)	78,0±0,12(59)	94,1±0,05(69)	77,05±0,12(43)	98,55±0,01(11)	89,66±0,05(58)	98.5+/-0.0(34)
MRMR	87,25±0,04(78)	95,79±0,02(77)	68,06±0,11(53)	68,33±0,14(38)	98,13±0,01(54)	87,06±0,01(41)	97,1±0,02(13)	84,5±0,05(65)	96.56+/-0.01(66)			MRMR	66,76±0,14(80)	94,57±0,05(1)	53,16±0,1(45)	62,0±0,1(42)	90,63±0,01(64)	75,33±0,08(6)	85,11±0,06(71)	80,7±0,04(75)	98.5+/-0.0(72)
MI	94,74±0,07(8)	97,89±0,03(2)	79,81±0,08(68)	76,67±0,06(43)	97,27±0,01(64)	86,37±0,04(59)	96,14±0,01(36)	87,54±0,03(46)	95.92+/-0.01(78)			MI	94,48±0,03(22)	98,57±0,03(3)	76,56±0,05(62)	84,0±0,05(50)	94,6±0,03(78)	76,95±0,15(22)	98,8±0,01(47)	85,68±0,06(54)	98.37+/-0.0(14)
ls_l21	94,74±0,06(79)	96,84±0,04(63)	73,85±0,02(24)	65,0±0,12(51)	94,96±0,02(76)	81,63±0,09(68)	91,79±0,01(80)	82,81±0,04(48)	95.99+/-0.01(79)			ls_l21	91,71±0,08(49)	93,14±0,06(72)	66,68±0,05(33)	62,0±0,04(62)	84,22±0,03(51)	66,0±0,14(34)	93,73±0,03(69)	60,89±0,1(79)	97.28+/-0.0(61)
ll_l21	91,52±0,07(29)	84,04±0,03(45)	70,09±0,1(75)	81,67±0,1(18)	96,69±0,01(28)	87,66±0,08(77)	90,09±0,04(80)	69,68±0,04(42)	95.58+/-0.01(80)			ll_l21	93,24±0,06(77)	81,81±0,06(56)	61,38±0,08(77)	74,0±0,08(18)	85,23±0,04(49)	65,71±0,01(51)	89,62±0,03(79)	43,68±0,13(30)	95.07+/-0.0(63)
RFS	95,73±0,04(53)	100,0±0,0(52)	77,85±0,06(58)	75,0±0,12(45)	95,4±0,02(46)	83,7±0,04(64)	91,54±0,02(58)	86,53±0,05(63)	96.33+/-0.00(79)			RFS	91,62±0,08(43)	91,71±0,05(46)	65,77±0,06(77)	70,0±0,14(50)	86,22±0,03(54)	64,57±0,07(68)	95,4±0,01(68)	71,24±0,06(79)	97.52+/-0.01(71)
LASSO	87,19±0,05(44)	85,03±0,06(41)	72,6±0,07(56)	78,33±0,11(44)	96,55±0,01(59)	85,68±0,04(43)	92,27±0,02(71)	74,08±0,04(80)	95.1+/-0.01(66)			LASSO	84,48±0,1(80)	80,57±0,07(40)	62,17±0,07(71)	74,0±0,14(58)	81,76±0,06(61)	61,9±0,1(29)	92,76±0,03(69)	59,87±0,09(79)	93.84+/-0.01(68)
EN	88,25±0,06(42)	83,86±0,15(55)	74,62±0,12(71)	76,67±0,14(39)	96,83±0,01(56)	84,28±0,08(42)	92,02±0,02(79)	72,4±0,06(78)	94.97+/-0.01(60)			EN	83,33±0,13(49)	81,71±0,13(41)	61,26±0,05(48)	70,0±0,18(38)	81,27±0,03(34)	63,14±0,09(66)	92,03±0,03(68)	61,01±0,1(79)	93.91+/-0.0(65)
SMBA	91,58±0,11(78)	84,15±0,07(80)	73,94±0,06(4)	83,33±0,09(40)	98,42±0,01(80)	81,61±0,06(59)	96,61±0,03(35)	69,37±0,06(41)	95.51+/-0.00(34)			SMBA-CSFS	93,68±0,08(37)	84,15±0,09(22)	75,78±0,04(70)	75,0±0,09(18)	99,14±0,01(39)	93,24±0,04(58)	97,77±0,02(18)	94,93±0,04(66)	98.6+/-0.0(61)
SMBA-CSFS	93,68±0,08(37)	84,15±0,09(22)	75,78±0,04(70)	75,0±0,09(18)	99,14±0,01(39)	93,24±0,04(58)	97,77±0,02(18)	94,93±0,04(66)	98.6+/-0.0(61)			BSL	90,38±0,05	75,23±0,06	68,5±0,14	58±0,20	86,23±0,05	58,86±0,18	60,32±0,13	68,91±0,08	100±0.0
BSL	90,38±0,05	75,23±0,06	68,5±0,14	58±0,20	86,23±0,05	58,86±0,18	60,32±0,13	68,91±0,08	100±0.0
PRECISION, RECALL AND F1-MEASURE (SMBA-CSFS vs TFS)
	ALLAML(2)			LEUKEMIA(2)			CLL_SUB_111(3)			GLIOMA(3)			LUNG_C(5)			LUNG_D(7)			DLBCL(9)			CAR(11)			GCM(14)
	P	R	F1	P	R	F1	P	R	F1	P	R	F1	P	R	F1	P	R	F1	P	R	F1	P	R	F1	P	R	F1
Fisher	0.94(15)	0.94(15)	0.94	0.99(2)	0.99(2)	0.99	0.76(8)	0.76(8)	0.76	0.73(51)	0.73(51)	0.73	0.97(49)	0.97(49)	0.97	0.88(78)	0.86(78)	0.87	0.97(38)	0.97(38)	0.97	0.9(70)	0.9(70)	0.9	0.76(80)	0.75(80)	0.75
Relief	0.96(7)	0.96(7)	0.96	0.98(4)	0.98(4)	0.98	0.76(15)	0.76(15)	0.76	0.74(34)	0.73(32)	0.73	0.97(42)	0.97(42)	0.97	0.87(26)	0.87(26)	0.87	0.95(27)	0.95(43)	0.95	0.84(72)	0.83(72)	0.83	0.61(77)	0.6(77)	0.6
MRMR	0.81(37)	0.81(24)	0.81	0.98(5)	0.98(5)	0.98	0.67(76)	0.67(76)	0.67	0.72(39)	0.72(39)	0.72	0.98(79)	0.98(64)	0.98	0.87(53)	0.86(53)	0.86	0.96(47)	0.96(47)	0.96	0.89(68)	0.88(80)	0.88	0.77(72)	0.76(66)	0.76
MI	0.95(3)	0.95(3)	0.95	0.99(75)	0.99(75)	0.99	0.78(38)	0.78(38)	0.78	0.78(69)	0.77(80)	0.77	0.98(80)	0.98(80)	0.98	0.86(79)	0.85(79)	0.85	0.96(70)	0.95(70)	0.95	0.88(76)	0.89(76)	0.88	0.73(66)	0.71(78)	0.72
ls_l21	0.92(52)	0.91(52)	0.91	0.98(80)	0.98(54)	0.98	0.74(68)	0.75(68)	0.74	0.73(73)	0.7(72)	0.71	0.97(71)	0.97(71)	0.97	0.85(60)	0.86(60)	0.85	0.9(30)	0.91(30)	0.9	0.86(73)	0.85(73)	0.85	0.73(80)	0.72(79)	0.72
ll_l21	0.94(68)	0.94(68)	0.94	0.88(63)	0.88(63)	0.88	0.72(27)	0.72(27)	0.72	0.76(72)	0.75(74)	0.75	0.97(60)	0.97(60)	0.97	0.86(68)	0.85(68)	0.85	0.91(69)	0.91(48)	0.91	0.74(45)	0.74(45)	0.74	0.7(80)	0.69(80)	0.69
RFS	0.93(66)	0.93(66)	0.93	0.97(44)	0.97(44)	0.97	0.77(76)	0.78(76)	0.77	0.66(18)	0.67(10)	0.66	0.95(59)	0.95(59)	0.95	0.84(68)	0.83(56)	0.83	0.9(62)	0.91(62)	0.9	0.85(56)	0.84(77)	0.84	0.75(79)	0.74(79)	0.74
LASSO	0.87(14)	0.87(14)	0.87	0.85(44)	0.85(44)	0.85	0.75(46)	0.75(46)	0.75	0.77(49)	0.75(49)	0.76	0.97(52)	0.97(52)	0.97	0.85(44)	0.85(43)	0.85	0.93(44)	0.93(44)	0.93	0.76(77)	0.76(77)	0.76	0.67(71)	0.66(66)	0.66
EN	0.88(30)	0.87(30)	0.87	0.84(55)	0.84(44)	0.84	0.74(45)	0.75(45)	0.74	0.8(22)	0.77(22)	0.78	0.97(79)	0.97(79)	0.97	0.86(57)	0.86(29)	0.86	0.93(71)	0.93(71)	0.93	0.75(72)	0.74(72)	0.74	0.66(76)	0.65(65)	0.65
SMBA	0.88(71)	0.88(71)	0.88	0.87(77)	0.87(77)	0.87	0.77(16)	0.76(16)	0.76	0.73(52)	0.73(52)	0.73	0.98(73)	0.98(73)	0.98	0.84(77)	0.84(74)	0.84	0.96(14)	0.96(14)	0.96	0.75(48)	0.75(48)	0.75	0.7(78)	0.69(34)	0.69
SMBA-CSFS	0.9(80)	0.9(80)	0.9	0.89(80)	0.89(80)	0.89	0.7(74)	0.7(74)	0.7	0.75(78)	0.75(78)	0.75	0.98(24)	0.98(69)	0.98	0.97(19)	0.97(19)	0.97	1.0(47)	1.0(47)	1	0.97(74)	0.97(74)	0.97	0.90(78)	0.87(36)	0.89
BSL	0.94	0.93	0.934973	0.93	0.94	0.934973	0.75	0.77	0.759868	0.72	0.78	0.7488	0.75	0.75	0.75	0.5	0.42	0.456522	0.94	0.94	0.94	0.88	0.89	0.884972	0.83	0.8	0.814724
PRECISION, RECALL AND F1-MEASURE (SMBA-CSFS vs GF-CSFS)
	ALLAML(2)			LEUKEMIA(2)			CLL_SUB_111(3)			GLIOMA(3)			LUNG_C(5)			LUNG_D(7)			DLBCL(9)			CAR(11)			GCM(14)
	P	R	F1	P	R	F1	P	R	F1	P	R	F1	P	R	F1	P	R	F1	P	R	F1	P	R	F1	P	R	F1
Fisher	0.96(35)	0.96(35)	0.96	0.99(15)	0.99(15)	0.99	0.81(77)	0.81(77)	0.81	0.78(59)	0.77(59)	0.77	1.0(62)	1.0(62)	1	0.95(21)	0.95(21)	0.95	1.0(28)	1.0(28)	1	0.96(42)	0.96(48)	0.96	0.88(16)	0.87(16)	0.87
Relief	0.97(32)	0.97(32)	0.97	0.99(21)	0.99(21)	0.99	0.81(6)	0.81(6)	0.81	0.68(73)	0.68(52)	0.68	0.99(38)	0.99(38)	0.99	0.93(25)	0.93(13)	0.93	0.99(45)	0.99(45)	0.99	0.96(38)	0.95(38)	0.95	0.91(34)	0.9(34)	0.9
MRMR	0.77(31)	0.77(31)	0.77	0.99(8)	0.99(8)	0.99	0.84(46)	0.84(46)	0.84	0.79(59)	0.78(59)	0.78	0.99(53)	0.99(53)	0.99	0.94(25)	0.94(25)	0.94	0.99(15)	0.99(12)	0.99	0.97(71)	0.97(71)	0.97	0.9(72)	0.9(72)	0.9
MI	0.96(3)	0.96(3)	0.96	0.99(19)	0.99(19)	0.99	0.81(80)	0.82(80)	0.81	0.75(54)	0.75(54)	0.75	0.99(72)	0.99(32)	0.99	0.94(11)	0.94(11)	0.94	0.99(15)	0.99(15)	0.99	0.96(20)	0.96(43)	0.96	0.89(71)	0.89(71)	0.89
ls_l21	0.94(70)	0.94(65)	0.94	0.99(21)	0.99(21)	0.99	0.76(41)	0.76(41)	0.76	0.71(76)	0.68(71)	0.69	0.97(69)	0.97(69)	0.97	0.86(77)	0.86(77)	0.86	0.91(74)	0.91(32)	0.91	0.71(52)	0.72(37)	0.71	0.81(61)	0.81(61)	0.81
ll_l21	0.95(48)	0.95(48)	0.95	0.88(76)	0.88(74)	0.88	0.72(70)	0.73(21)	0.72	0.7(57)	0.68(57)	0.69	0.97(22)	0.97(22)	0.97	0.88(70)	0.88(70)	0.88	0.9(39)	0.89(39)	0.89	0.73(44)	0.73(44)	0.73	0.67(63)	0.65(63)	0.66
RFS	0.94(69)	0.93(49)	0.93	0.99(69)	0.99(69)	0.99	0.8(78)	0.8(78)	0.8	0.72(54)	0.72(54)	0.72	0.96(61)	0.96(39)	0.96	0.87(72)	0.87(72)	0.87	0.94(77)	0.94(77)	0.94	0.84(79)	0.84(79)	0.84	0.84(71)	0.83(71)	0.83
LASSO	0.87(64)	0.86(43)	0.86	0.82(17)	0.82(17)	0.82	0.73(35)	0.73(35)	0.73	0.66(58)	0.65(58)	0.65	0.96(68)	0.96(59)	0.96	0.82(11)	0.82(11)	0.82	0.94(47)	0.93(47)	0.93	0.77(76)	0.78(76)	0.77	0.58(64)	0.57(68)	0.57
EN	0.86(69)	0.86(69)	0.86	0.82(41)	0.82(41)	0.82	0.72(75)	0.73(75)	0.72	0.73(56)	0.68(56)	0.7	0.96(68)	0.96(61)	0.96	0.84(80)	0.84(80)	0.84	0.94(42)	0.94(42)	0.94	0.76(62)	0.77(62)	0.76	0.58(65)	0.57(65)	0.57
SMBA-CSFS	0.9(80)	0.9(80)	0.9	0.89(80)	0.89(80)	0.89	0.7(74)	0.7(74)	0.7	0.75(78)	0.75(78)	0.75	0.98(24)	0.98(69)	0.98	0.97(19)	0.97(19)	0.97	1.0(47)	1.0(47)	1	0.97(74)	0.97(74)	0.97	0.90(78)	0.87(36)	0.89
BSL	0.94	0.93	0.934973	0.93	0.94	0.934973	0.75	0.77	0.759868	0.72	0.78	0.7488	0.75	0.75	0.75	0.5	0.42	0.456522	0.94	0.94	0.94	0.88	0.89	0.884972	0.83	0.8	0.814724
FRIEDMAN TEST (SMBA-CSFS vs TFS)													FRIEDMAN TEST (SMBA-CSFS vs GF-CSFS)
	ALLAML(2)	LEUKEMIA(2)	CLL_SUB_111(3)	GLIOMA(4)	LUNG_C(5)	LUNG_D(7)	DLBCL(9)	CAR(11)	GCM(14)	CR	CR≥5			ALLAML(2)	LEUKEMIA(2)	CLL_SUB_111(3)	GLIOMA(4)	LUNG_C(5)	LUNG_D(7)	DLBCL(9)	CAR(11)	GCM(14)	CR	CR≥5
Fisher	2.91	2.99	4.27	6.63	6.89	7.06	4.04	7.09	5.15	47.03	30.23		Fisher	3.08	3.23	2.59	2.63	2.78	3.09	1.38	2.63	3.75	25.16	13.63
Relief	2.42	2.56	5.78	5.03	3.59	5.03	6.16	4.99	10.96	46.52	30.73		Relief	2.68	1.84	2.81	3.74	3.37	4.12	2.54	2.86	2.31	26.27	15.2
MRMR	10.21	3.97	9.16	8.8	4.92	2.77	4.45	4.04	2.17	50.49	18.35		MRMR	10.67	3.39	9.24	9.32	5.17	3.67	4.93	5.75	3.86	56	23.38
MI	3.01	3.61	1.32	5.29	4.19	5.04	3.38	2.56	4.79	33.19	19.96		MI	2.8	1.88	2.41	2.09	2.83	3.56	2.29	3.53	2.91	24.3	15.12
ls_l21	6.13	5.01	5.64	10.33	10.19	9.28	9.55	6.14	5.49	67.76	40.65		ls_l21	5.83	6.8	5.89	8.54	8.65	7.13	6.71	9.22	6.6	65.37	38.31
ll_l21	5.66	8.46	8.68	3.35	5.79	6.81	10.24	9.81	7.18	65.98	39.83		ll_l21	6.25	8.96	7.28	5.59	7	8.57	8.89	9.43	8.34	70.31	42.23
RFS	4.87	4.2	4.44	6.44	9.56	7.92	9.32	3.83	4.25	54.83	34.88		RFS	4.78	6.85	6.11	7.04	6.92	7.99	5.56	6.01	6.39	57.65	32.87
LASSO	8.47	9.24	7.39	5.56	8.41	6.59	7.38	8.31	8.87	70.22	39.56		LASSO	8.94	9.38	8.18	6.13	8.55	8.04	6.97	7.68	9.25	73.12	40.49
EN	8.43	9.15	7.33	5.12	8.3	6.99	7.5	8.44	8.96	70.22	40.19		EN	8.78	9.43	8.1	6.24	8.69	7.83	6.85	7.58	9.4	72.9	40.35
SMBA	6.08	8.51	6.99	3.27	3.07	7.49	2.79	9.8	7.09	55.09	30.24		SMBA-CSFS	5.49	7.39	2.4	3.69	1.04	1	3.8	1.13	2.2	28.14	9.17
SMBA-CSFS	7.81	8.29	4.99	6.19	1.07	1.02	1.18	1	1.08	32.63	5.35
POST-HOC TEST (SMBA-CSFS vs TFS)												POST-HOC TEST (SMBA-CSFS vs GF-CSFS)
	ALLAML(2)	LEUKEMIA(2)	CLL_SUB_111(3)	GLIOMA(4)	LUNG_C(5)	LUNG_D(7)	DLBCL(9)	CAR(11)	GCM(14)				ALLAML(2)	LEUKEMIA(2)	CLL_SUB_111(3)	GLIOMA(4)	LUNG_C(5)	LUNG_D(7)	DLBCL(9)	CAR(11)	GCM(14)
Fisher	0	0	1	1	0	0	26400000000	0	4.76286e-13			Fisher	0.000245498	1220	1	1	0.0121466	0.000583558	837000000	0.0777578	0.0541964
Relief	0	0	1	1	85900000000	1320	0	15800	0			Relief	4800000000	0	1	1	50300000000	327000	0.127794	0.0127777	1
MRMR	0.000259901	122	97.7	34600000000	116000	0.0485952	2510000	3820000000	1			MRMR	0	14400	0	0	0	11100000000	79.9	0	0.0243265
MI	0	0	1450000	1	150000000	10000	0.00149924	0.165046	8.67328e-11			MI	164000000000	0	1	0.0373905	0.00848197	390000000	0.0181498	225000000000	1
ls_l21	0.0710141	21600000	1	1470	0	0	0	0	0			ls_l21	1	1	145000	0	0	0	627000	0	0
ll_l21	0.00227341	1	1030000	34500000000	0	0	0	0	0			ll_l21	1	0.146836	0	0.00324827	0	0	0	0	0
RFS	10900000000	3540	1	1	0	0	0	36900000000	8.34236e-08			RFS	1	1	44	1170000	0	0	0.00169015	0	0
LASSO	1	1	0.000245498	1	0	0	0	0	0			LASSO	26100000	0.00789647	0	14900000000	0	0	8150	0	0
EN	1	1	0.000431505	1	0	0	0	0	0			EN	18500000	0.00561981	0	4190000000	0	0	6740	0	0
SMBA	0.0529187	1	0.00717006	15400000000	0.00789647	0	0.120522	0	0
